# Supplementary material for: Expression Profile of Ectopic Olfactory Receptors Determined by Deep Sequencing
Source: PLoS One. 2013 Feb 6;8(2):e55368. doi: 10.1371/journal.pone.0055368 (PMC3566163; doi:10.1371/journal.pone.0055368)
Supplement: Table S1 — Expression profile of all genes in 16 different human tissues. (XLSX) [file pone.0055368.s013.xlsx]

## Sheet: genes total FPKM
Gene(edited)	Adipose	Adrenal	Brain	Breast	Colon	Heart	Kidney	Liver	Lung	Lymph Node	Ovary	Prostate	Skeletal Muscle	Testis	Thyroid	White Blood Cells
A1BG	1.02514	3.32111	1.75575	0.637088	1.07297	0.471905	0.913091	536.931	2.33353	3.58464	0.999551	1.87788	0.170813	1.04629	1.58338	2.46291
A1BG-AS1	0.504573	2.35762	0.80926	0.366021	0.673275	0.403125	0.982539	1.66461	0.869245	1.77049	0.508282	0.651503	0.0334011	0.329424	0.787608	1.76075
A1CF	0.00181256	0.00779644	0.0131533	0.0146386	0.427335	0.00510451	2.32492	12.4807	0	0	0	0	0.0219854	0.0084766	0.011594	0
A2LD1	0.999646	2.18959	1.0738	4.11521	4.76252	0.852576	4.07139	2.40673	1.0192	3.48575	3.164	1.1301	0.536378	2.89272	2.10094	2.59482
A2M	467.802	418.321	45.0771	256.815	447.722	387.504	239.016	1011.33	1329.52	421.967	156.47	352.446	71.768	196.717	96.4802	0.796484
A2ML1	0.238919	0.00783896	1.20669	0.083398	0.0214076	0.00514749	0.0335298	0	0.0401301	0.0953361	0.118957	0.145081	0	0.492856	0.042519	0
A4GALT	28.4407	29.358	2.63142	12.943	24.9279	23.3329	29.4812	0.865569	36.5817	29.3868	11.8721	27.9869	13.8495	11.5854	9.53206	0.0633814
A4GNT	0.0339113	0	0.0119716	0	0	0	0.0633728	0.0803124	0.0422342	0	0.0728806	0.0316366	0	0.0171734	0.0372202	0
AA06	0	0	0	0	0	0	0	0	0	0	0	0	0	0.30704	0	0
AAA1	0	0	0.0112886	0.0131677	0.00254755	0	0.228082	0	0	0	0	0	0.0432042	0.00712312	0	0
AAAS	11.6653	16.2843	8.4894	13.6233	9.73691	12.1333	17.6448	8.98379	9.99412	22.1384	18.1494	19.79	16.7771	28.0737	15.2297	14.9078
AACS	7.76357	6.28822	12.527	17.518	4.96764	5.99671	11.9403	1.99363	4.14674	7.47149	7.15029	6.01619	1.84909	13.1638	11.608	4.75156
AACSP1	0	0	0.0300454	0	0	0	0.354067	0	0	0	0	0	0	1.03512	0	0
AADAC	6.41258	0	0	4.10509	0.0799604	0.022018	0	114.353	1.46947	0	0.0417182	0.363707	0	0.294468	0	0
AADACL2	0	0.0120624	0	0.0732396	0.442544	0	0	0	0.165542	0.433598	0.00944145	0.24215	0	0.455754	0	0
AADACL3	0	0	0	0.209404	0	0	0	0	0	0	0	0	0	0.0279025	0	0
AADACL4	0	0.0156746	0	0.0714025	0.108945	0	0.456072	0	0	0.300638	0	0.207778	0	0.44106	0	0
AADAT	0.626879	1.46674	3.23806	0.820617	0.772185	0.962051	1.30882	3.26684	0.659254	0.554187	2.1458	3.15599	0.0851297	3.42809	3.44899	0
AAGAB	11.0626	12.1629	12.8323	9.5516	7.61816	7.9951	19.6939	5.58611	11.5613	9.67952	13.228	8.13191	14.1314	15.6501	19.6341	13.9851
AAK1	4.05643	3.20704	8.70902	2.68617	2.05942	8.85414	4.60608	0.568396	1.90014	3.62908	3.33374	2.03258	1.98628	2.75185	4.98018	6.66241
AAMP	50.2602	37.3977	34.7573	42.5252	41.825	34.4776	57.8502	30.4779	46.1677	46.1806	55.6953	62.9788	45.7455	51.9901	56.4868	45.1513
AANAT	0	0.710099	0.182729	0	0.336462	0.178309	0	0.0329641	0	0.370954	0.149254	0	0.105132	0.640328	0.100566	0
AARS	59.0125	47.7946	123.462	44.272	42.491	36.0235	51.8102	28.8274	36.4392	39.883	75.3619	41.6823	159.081	43.0069	74.8228	18.6911
AARS2	2.24191	3.62993	2.24929	1.94861	2.05639	2.04423	3.50004	1.02739	1.73754	3.37563	4.37268	3.64922	2.13804	2.3916	2.68562	2.51401
AARSD1	8.73918	14.4337	14.8156	11.2813	12.8559	24.5172	8.27151	7.48917	5.39559	8.73093	14.8714	14.4827	36.4387	32.6657	18.6916	4.23237
AASDH	1.34233	2.47429	2.28007	2.88342	1.09905	1.34207	3.29176	0.922946	0.999298	2.52551	4.41499	2.65136	1.02131	3.12137	3.10126	5.20919
AASDHPPT	10.0484	7.60217	30.3467	9.7507	5.83742	13.0543	12.9986	5.45285	5.31661	7.50988	13.5671	8.07569	6.96814	18.8492	14.1099	16.6738
AASS	6.30486	3.09961	3.69297	2.4856	2.56126	7.97311	12.6894	10.0138	3.42165	4.69456	7.79741	4.06143	1.12987	3.39207	6.75233	0.179257
AATF	35.6062	33.3838	16.7788	19.5628	36.048	13.9854	22.1773	7.83468	15.3424	20.2869	31.2833	22.8645	42.5538	37.2945	24.1648	34.5153
AATK	6.13293	1.01307	47.3103	0.5384	1.32689	1.23562	0.302416	0.139235	2.67015	2.38719	0.6084	1.49509	0.0956132	1.09803	1.87122	6.1641
AATK-AS1	0	0	0.0858612	0.173963	0	0	0	0	0	0	0	0	0	0	0.0158178	0
ABAT	1.01904	1.9932	58.0173	1.16434	2.65049	4.24828	13.4595	86.4148	1.30968	3.32085	3.66496	3.58319	0.263762	6.3645	19.4466	6.74402
ABCA1	24.6783	8.43033	2.19622	11.0654	7.80258	2.36656	2.57955	15.1	6.2306	5.98216	5.31423	7.76226	6.58378	3.70009	8.95818	2.71981
ABCA10	1.25494	0.589906	0.275281	2.39996	0.733001	0.557499	0.269327	0.083086	0.297267	1.03565	1.95374	0.979367	0.411987	1.31549	0.799568	0
ABCA11P	1.89783	5.87683	2.57467	2.74525	1.02604	1.23877	2.72782	0.462224	1.6246	0.968095	4.09667	3.11839	0.692477	3.37623	4.30793	1.53877
ABCA12	0.0320695	0.00405101	0.0571743	0.00711775	0.110969	0	0.0580138	0	0.00921667	0.0316069	0.0148218	0.0194968	0	0.468097	0.0138483	0
ABCA13	0.183741	0	0.0081171	0.0201429	0.00981592	0.00864122	0.0980347	0.0467241	1.14062	0.0138367	0.221022	0.0362176	0	0.231199	0.617057	0.0418577
ABCA17P	0.0180573	0.081419	0.160657	0.0702634	0.110838	0.0462728	0.0493513	0	1.62988e-05	0.178836	0.101649	0.114336	0.0919796	1.97824	0.225889	0
ABCA2	5.62823	8.03874	139.509	15.7797	8.53611	8.97688	8.13151	4.01854	3.99713	9.73438	5.82757	7.51425	8.80706	8.47246	10.4615	8.87377
ABCA3	9.56199	8.25645	26.1329	6.50589	4.01085	3.50406	6.02838	0.403823	22.3722	5.5375	6.5346	3.86505	5.11051	10.0669	12.7694	1.59538
ABCA4	0.13987	1.00489	0.535028	0.225674	0.114531	0.0394553	0.907388	0.144874	0.0180436	0.554547	0.263745	0.184993	0.0419158	0.554143	0.530912	0
ABCA5	3.16236	1.35805	2.7701	5.18053	1.16352	2.10953	3.12312	4.80143	1.20457	1.46837	2.61257	1.59816	14.3754	3.66819	3.20674	0.519477
ABCA6	9.74646	0.880667	2.39792	4.09085	10.7093	6.85741	1.35916	10.9008	4.46138	4.59704	4.96342	6.07594	1.90058	1.63631	1.74658	0.0397099
ABCA7	2.93416	5.3087	1.61919	3.42685	0.629695	1.53593	3.30487	0.593715	4.85037	20.6486	0.365308	1.27702	2.073	0.844632	3.37835	6.6147
ABCA8	17.5659	4.15882	6.60117	19.0336	25.3862	18.42	1.67992	1.68718	8.11203	19.6259	29.2951	12.177	3.76733	9.61109	8.07072	0
ABCA9	14.3623	1.92556	1.47054	8.38946	17.776	9.53474	0.568513	0.975821	3.24183	8.72532	6.67448	9.39899	3.88888	4.71754	3.31697	0.0316894
ABCB1	1.30404	3.32248	4.80809	1.14433	1.67146	1.10489	11.1661	6.35178	1.76504	3.12552	2.86134	1.43114	0.185368	2.60483	1.40572	4.23112
ABCB10	4.74971	3.87665	2.17582	4.23229	2.5441	4.7947	4.11258	2.66554	4.24544	5.60465	3.15196	5.00507	4.58971	3.15494	4.54072	7.19326
ABCB11	0.987604	0.0797689	0.0239464	0.0068825	0.0201432	0.0339094	0	5.18675	0	0.415305	0.0155103	0.0219718	0	1.27062	0.0287531	0
ABCB4	0.397718	1.45815	0.103999	0.376315	0.884745	2.04473	0.134962	25.2971	0.118874	1.11934	0.0515921	0.340501	0.320551	0.333593	0.347275	0.93468
ABCB5	2.60954	0.0179823	0	0.509036	0.558949	0.0613929	0.015087	0.00421147	0.0571579	0.211453	0.0451353	2.02604	0.232498	1.45457	0.0296166	0
ABCB6	4.9176	7.7405	7.22341	13.5402	4.87993	6.89342	12.9388	13.9855	2.49664	7.9082	13.5582	14.2487	24.8107	15.8482	15.2035	1.20788
ABCB7	10.9952	8.99338	5.16954	8.35889	12.9992	16.1366	7.83138	4.44323	6.78187	8.02026	8.37258	10.3322	12.5037	5.70091	12.1325	10.7574
ABCB8	2.13501	5.08331	3.23595	4.17155	2.33025	3.03719	7.10012	5.5374	1.87407	5.73362	5.93141	3.62267	1.41081	3.47739	4.87446	3.65812
ABCB9	1.54268	3.16166	6.26682	1.6309	1.03262	1.96301	3.2275	0.0483758	0.731984	2.3471	3.60114	1.91409	0.3186	7.36732	1.72249	0.0987642
ABCC1	10.639	13.6075	2.58997	9.62023	7.27517	7.47267	5.83681	0.750778	13.0986	12.8242	10.7824	8.74711	10.8551	22.9773	24.1771	13.5478
ABCC10	1.10777	4.51485	0.347038	1.49572	0.589387	1.87197	3.42441	1.22973	1.02182	5.06185	6.1736	3.98858	4.83503	2.56467	2.23048	4.83551
ABCC11	0.0149884	0.0203987	0.295432	0.334618	0	0	0	3.83084	0.00405783	0.0773756	0.01651	0.124426	0	1.67036	0.0206778	0
ABCC12	0.0240877	0	0.21915	0.0109281	0	0.0101756	0	0.00278957	0	0.0330229	0	0	0.0611651	0.937326	0.0361734	0
ABCC13	0.0273786	0.15574	0.0975003	0.0161593	0.151155	0	0	0.028376	0.73259	0	0.0196202	0.0625796	0	0.00748205	0.151351	0
ABCC2	0.187252	0.973027	0.0337698	0.241165	0.164269	0.0144342	8.68637	27.884	0.208112	1.08481	0.25444	0.613916	0.251646	0.414671	0.374721	0.203024
ABCC3	4.71389	15.6539	0.107308	8.58901	3.90186	0.22557	12.0884	28.7711	2.86115	7.18942	2.85658	5.79828	0.109423	1.47309	2.01725	9.0943
ABCC4	1.41149	3.09521	1.77486	0.678051	6.23727	1.54786	9.37275	0.15956	2.75437	2.80401	6.39194	8.00659	3.4374	5.93982	2.68165	3.20048
ABCC5	2.41864	4.82375	10.5895	5.57415	3.60629	10.3082	19.3941	0.853352	3.59107	8.09699	7.42397	13.0598	21.0938	8.91795	9.79036	4.36711
ABCC6	0.326555	0.307905	0.245074	12.8763	0.397182	0.202127	7.34253	20.024	1.5005	0.337689	0.278867	0.124211	0.340526	0.446979	1.89422	0.845594
ABCC6P1	0.0907202	0.0343754	0.0346352	1.47868	0.123465	0.0142323	2.27918	7.57276	0.432269	0.0502647	0.0432275	0.0150356	0	0.113453	0.0872192	0.0294127
ABCC6P2	0.185023	0.310508	0.297816	12.6875	1.22008	0.652345	7.8887	5.343	2.34255	0	0.196476	0.212499	0	0.955266	2.23087	1.04997
ABCC8	0.0706454	1.1969	4.51589	0.12387	0.303001	0.342531	0.151416	0.0431442	0.56355	0.129667	0.0528085	1.04624	0	0.341063	1.56569	0
ABCC9	19.8982	6.03327	4.83899	9.10101	8.27496	29.9605	2.6057	7.98728	6.29395	8.54199	6.17073	6.29883	19.0746	3.41034	6.22601	0
ABCCX9	6.54087	0.5775	0.336528	1.573	1.39442	0.413002	0.212621	1.73241	0.101625	2.31452	0.216297	1.71299	1.68412	0.175425	0.629503	0
ABCD1	19.7227	8.88036	2.29022	12.4824	7.39612	6.64854	5.84353	4.6052	2.68055	5.20741	8.25035	9.03257	16.838	15.4217	7.53199	12.5916
ABCD2	2.38344	0.654548	2.96482	9.6128	0.196864	2.18001	0.0463158	0	0.298048	0.703667	0.434268	0.338476	0.0209529	0.156933	0.208152	3.24326
ABCD3	11.0119	8.55198	18.0681	12.7188	9.08626	18.4391	28.8584	21.6993	8.45137	5.34542	12.4878	10.5738	9.71493	12.9703	17.8608	12.7363
ABCD4	5.2569	14.6948	2.95639	4.64055	3.35286	3.23825	8.13888	3.51987	3.05234	11.0757	5.25056	6.41024	1.88845	3.98322	7.08756	4.45286
ABCE1	6.74676	10.7177	8.45786	5.98486	6.10611	7.72319	6.61629	4.98091	7.75653	5.85078	10.4106	5.63573	7.76927	11.0019	10.5535	8.80754
ABCF1	23.9225	29.7406	14.0594	18.1961	18.6254	18.4831	24.0979	11.0213	21.5092	21.751	22.8411	21.1159	67.8555	31.0248	35.1142	25.8239
ABCF2	12.5743	14.3378	12.66	10.4519	10.7951	15.582	14.3807	5.26042	9.89294	12.9127	18.1779	13.0671	45.4568	14.3215	15.4919	15.7361
ABCF3	17.3865	24.4701	20.1658	18.3262	10.3721	20.3741	23.8004	12.1158	8.9447	21.2697	22.8046	17.3957	27.3212	22.2789	30.9298	15.5103
ABCG1	63.1542	19.2142	10.998	6.40527	11.2761	5.17133	5.2458	2.83058	26.1474	16.7561	5.45276	8.91948	34.0423	3.73785	19.6931	9.10133
ABCG2	2.31665	2.31208	2.92622	1.31949	0.772224	0.871211	1.74275	1.18401	1.36405	2.40252	3.86149	2.31535	0.130555	2.6295	1.81291	0.128663
ABCG4	0.00796922	0.295024	4.17591	0.117044	0.130555	0.360361	0.137477	0.056536	0	0.184404	0.262213	0.118019	0	1.77882	0.308562	0
ABCG5	0.015103	0	0.0355682	0.0877829	0	0.00843567	0.0642772	6.13981	0.00973281	0	0.0276895	0.00862366	0	0.104062	0.00612206	0.0431965
ABCG8	0	0	0.169055	0.0171827	0	0.0131864	0	15.9612	0	0	0	0	0	0.0439839	0	0
ABHD1	0.0902157	0.855547	0.468865	1.60928	0.0561124	1.21016	0.202891	0.323001	0.115089	0.299898	0.62041	0.32295	0.384611	20.05	0.528982	0.290416
ABHD10	6.72945	10.705	16.1915	9.08714	7.03565	12.852	12.8114	5.39576	5.45288	7.15636	13.0175	7.88285	4.51748	20.6992	14.8147	13.7441
ABHD11	4.20152	8.53867	4.30787	6.92966	5.92119	5.2953	17.9523	2.3132	5.27854	3.18143	6.00683	8.83279	3.79833	4.25575	24.0276	3.87833
ABHD11-AS1	0.51581	0.0547954	0	0.416212	2.84503	0.148245	0.624059	0	3.25327	0.235386	0.0866482	0.184364	0	0	0.514336	0.24425
ABHD12	22.9602	19.6172	58.1368	18.6705	16.8925	15.9368	34.5027	10.0132	16.5837	17.2039	20.5597	29.9777	6.90978	25.7177	66.6352	14.6353
ABHD12B	0.161266	0.0247003	1.44644	0.601869	0.275238	0.0726831	0.233912	0.137322	0.988094	0.126165	0.549217	0.18267	0	0.646545	0.0897729	0.112953
ABHD13	4.57221	4.42485	3.39174	2.79128	2.95596	2.72808	3.16544	1.81595	4.27823	4.51885	4.84585	2.85169	1.82179	3.63318	4.65862	8.99353
ABHD14A	3.5197	12.5357	10.6976	13.7792	5.56295	8.896	9.75914	8.84074	8.81727	5.55292	7.75958	14.3163	6.10981	10.0984	10.8126	5.33946
ABHD14A-ACY1	1.87109	4.66883	1.33381	0.891174	1.71673	2.3156	1.12472	2.17753	1.33287	0.591078	1.76594	0.562697	2.77752	0.791727	0.700824	0.443548
ABHD14B	50.7839	35.2103	4.11706	56.1019	33.459	7.34047	37.9248	38.8931	29.5587	40.6022	26.0078	53.507	10.4886	16.9701	24.4368	41.4428
ABHD15	9.06135	4.56865	1.56879	15.4699	2.23389	2.95724	5.51195	4.69926	1.96349	7.09411	3.48023	3.24022	1.25901	2.62891	4.12234	10.1784
ABHD16A	10.2282	17.2011	14.2439	11.7838	18.7934	13.3752	23.9066	11.8504	18.3614	26.1609	18.4734	27.3523	16.3119	28.1579	19.2667	21.1568
ABHD16B	3.55586	6.8875	2.53146	4.20778	2.27204	2.00492	4.56259	0.910321	2.6453	2.51219	3.3235	3.23918	0.554108	5.0945	4.825	3.35643
ABHD2	47.1227	14.0703	26.1781	13.1393	11.7699	28.9682	21.3604	42.0874	27.3774	12.0621	24.6475	13.0659	6.34882	24.673	24.1255	47.5015
ABHD3	3.66503	3.68349	3.93507	6.02884	4.8432	2.09548	11.6722	11.4983	6.66504	21.3012	4.40865	4.79741	0.995272	4.48742	11.3366	16.4332
ABHD4	26.9541	9.07199	7.52876	22.8349	19.3603	10.5077	34.2598	10.093	22.8117	24.7095	12.3041	34.0151	11.4465	28.8672	26.2576	17.1249
ABHD5	21.3355	2.15401	3.85846	7.80783	4.30746	8.0474	5.2391	1.75539	5.46602	4.08804	3.03555	3.30322	2.82075	5.83438	5.30003	8.93301
ABHD6	5.70762	10.655	13.7406	7.00966	8.88549	3.69215	17.1824	32.9909	3.10338	8.82314	4.98099	8.29123	2.19037	4.65114	3.22079	7.25181
ABHD8	7.53946	10.8717	27.2479	6.3886	11.9124	5.71317	8.16386	11.6023	6.04289	11.7249	15.8273	10.1406	7.8046	23.8005	10.4767	8.53618
ABI1	22.3423	18.4744	22.5486	15.0404	16.5114	9.04147	14.1619	3.76296	17.4813	18.589	16.6771	14.6296	8.24796	12.6935	18.4717	40.252
ABI2	6.71584	5.75555	30.1266	5.63642	10.3294	13.8682	9.76393	0.928696	9.46328	7.78496	21.9068	10.5411	2.00735	14.661	15.3026	3.78974
ABI3	1.58689	16.3738	0.908472	0.855783	0.333137	0.550103	4.13731	1.77779	5.49071	4.79431	1.75448	0.612283	0.274195	0.370815	3.67819	33.0348
ABI3BP	7.21571	5.76084	2.01663	12.3883	18.9538	6.89894	4.03756	0.462	37.0536	11.7508	13.8026	17.6091	2.3182	14.025	16.2623	0
ABL1	43.5054	21.1689	15.0213	22.8892	52.0199	18.1518	13.158	4.41187	33.5959	23.7662	38.2485	62.717	13.4934	24.4393	30.3798	10.3514
ABL2	6.63855	6.07445	4.62667	2.6964	3.58252	3.30705	2.03484	0.626499	4.59398	3.37986	3.77089	1.988	1.9365	3.64568	3.31268	2.3113
ABLIM1	112.412	21.9593	30.4276	38.8834	53.068	232.628	21.1575	4.51199	21.7207	28.0015	61.0016	24.9467	18.6258	56.3239	116.625	29.261
ABLIM2	13.3491	4.37286	20.3195	4.98041	2.64042	5.30219	7.89732	0.231317	1.43319	5.19862	0.562675	1.31154	386.205	3.07642	25.9247	0.212211
ABLIM3	85.8832	15.8865	6.84536	30.8211	24.6902	59.1793	22.0984	37.2113	10.8736	14.5876	2.55647	18.7655	17.9696	6.13905	9.30762	4.29231
ABO	3.50765	0.363419	0.209145	0.223887	1.40722	1.80057	19.7287	0	1.14248	0.114864	6.65815	2.71241	0.609	2.60565	15.1651	0
ABP1	0.30346	0.591452	0	0.054946	8.7745	0.736152	102.187	0.609416	0.102651	0.899024	0.0699041	0.324987	0	6.78121	0.171961	0.747964
ABR	16.1217	20.3125	82.4887	14.7706	20.1444	51.1287	11.2071	1.20846	13.0089	24.3204	23.8876	18.5425	4.49189	13.5926	8.10043	31.7817
ABRA	0.00577093	1.0272	0.0521109	1.20157	0.0826235	61.5935	0.157315	0	0.354348	1.21918	0.0574561	0.190226	20.3114	1.65955	55.3829	0
ABT1	6.09854	17.2222	3.83606	5.15317	4.40777	4.52137	5.01462	3.79282	5.0968	10.9207	9.02037	6.53225	3.28786	7.95301	9.27568	17.9577
ABTB1	31.6776	22.7287	19.8271	21.6983	30.1773	13.2242	10.9106	4.29933	23.1471	50.553	9.05668	35.1533	25.7813	14.3245	13.6542	89.5157
ABTB2	0.653145	2.94161	3.00102	1.43868	1.16623	5.34671	6.54411	2.48482	1.41591	2.93764	1.79699	2.94831	5.26482	3.39373	5.78613	0.635574
ACAA1	16.1915	28.4254	27.6871	35.2104	13.2234	52.6893	60.2798	175.107	21.3987	44.7012	11.8305	36.6228	9.89202	14.2811	25.2903	36.1084
ACAA2	49.1844	26.4275	18.0076	67.892	31.8254	132.278	86.8316	230.265	14.1622	17.2427	16.2489	31.6481	16.4671	22.6693	30.6927	24.4527
ACACA	5.34643	5.11322	8.77845	14.7754	5.22171	2.80959	4.13976	4.47311	3.54824	4.15638	10.7625	11.6296	5.41538	8.27909	5.03744	2.68089
ACACB	90.468	5.93403	2.85956	82.0824	10.8602	31.3318	11.9612	24.0148	1.58411	10.6637	4.51005	13.6472	92.4974	7.67369	15.1359	1.25753
ACAD10	2.37593	5.00119	2.5613	5.10257	1.92665	8.6611	12.1302	4.96944	1.42599	4.3929	3.41535	5.69248	2.84133	4.09453	5.31953	3.72829
ACAD11	5.69849	6.29377	5.64651	9.80098	2.20346	10.7737	17.2365	31.0761	4.62382	6.34107	9.27673	5.63407	1.0411	6.26929	6.65227	0.956973
ACAD8	7.9347	7.82083	8.92357	7.50671	3.82473	14.8397	19.0794	9.57139	4.0061	9.45356	7.17522	9.1755	5.86918	7.76597	36.0093	6.75056
ACAD9	14.1606	13.9011	11.1555	21.38	10.2701	15.6454	16.5743	10.4665	6.51375	14.3269	13.3269	15.0517	21.1574	12.9153	15.9373	8.38392
ACADL	2.38134	0.415549	0.768939	6.38989	0.697219	0.706687	7.33062	2.75608	1.78895	1.12174	2.02443	1.23386	2.46067	2.59877	25.2289	0
ACADM	10.6307	10.2181	17.2895	36.2194	13.9245	127.313	33.5744	17.7052	7.3717	9.98758	18.7149	15.7807	15.4602	28.3317	35.0053	15.2807
ACADS	27.0298	12.7613	5.91922	42.9176	13.9011	42.5449	25.0737	76.9172	5.90928	7.54912	3.87473	15.2289	50.0197	14.8381	15.6028	5.85171
ACADSB	3.23308	3.89247	7.29012	7.17053	2.92176	21.9265	14.1071	44.559	2.20352	2.03296	4.95921	5.86547	3.35743	3.20838	8.6585	3.72617
ACADVL	118.943	119.104	44.8668	182.03	82.2215	478.051	223.885	245.75	116.736	144.667	55.6428	128.073	177.634	64.5963	115.302	46.7393
ACAN	0.0922699	0.968901	0.275933	0.092376	0.198005	0.0803428	2.459	0	2.21821	1.15949	0.533492	0.365577	0.218241	1.40174	0.362768	0
ACAP1	2.01636	47.9711	0.269538	1.14154	0.559884	0.709292	0.713567	0.409896	8.57433	89.5115	1.08759	1.86634	0.285147	2.72991	1.10073	41.0338
ACAP2	13.5766	7.74953	6.18997	7.68683	5.77919	4.19071	6.24925	1.69667	6.37973	8.95698	11.7353	6.33481	2.51198	7.2487	8.1338	33.7088
ACAP3	3.80053	10.1034	20.6529	9.00166	7.48277	8.70865	11.1508	3.41592	4.86165	17.3179	13.7887	15.9021	8.18814	7.81601	5.61226	4.31962
ACAT1	47.8466	33.4216	24.6622	60.254	30.2882	150.824	104.356	208.738	16.5773	16.2476	32.005	29.4315	91.2382	38.7597	60.0487	9.33249
ACAT2	5.71303	10.7337	31.2254	8.30751	5.12325	2.8724	11.6981	50.8254	10.9687	5.72853	24.4771	7.70018	2.27823	19.9071	4.99033	9.34604
ACBD3	33.256	13.4416	12.444	15.8372	13.9161	10.9187	15.239	4.39397	16.7522	13.0959	22.1585	11.2594	15.0961	18.9994	23.0989	18.6207
ACBD4	3.74208	5.82626	4.04472	10.3224	6.29518	1.78918	8.78586	19.1053	5.06502	9.7791	6.43239	13.3291	2.41963	3.51279	7.27196	3.22393
ACBD5	10.6052	5.20017	17.5147	8.75554	5.21009	26.315	16.5378	6.09251	4.27808	6.21089	4.99093	5.46942	9.61594	8.54485	13.0293	9.44755
ACBD6	14.6017	20.2204	12.5191	10.0736	7.24348	9.2143	9.82017	4.17033	7.30854	12.0925	18.3161	13.6058	6.95391	27.6559	16.1502	7.80642
ACBD7	0.113255	0.152063	36.1641	0.415904	0.107919	0.0295527	0.268393	0.0495034	0.573815	0.535118	0.619705	0.207037	0	1.11535	0.446037	0
ACCN1	0	0.00791903	5.11335	0.0769971	0.0458477	0	0.580886	0.0119617	0.0114991	0	0.0835717	0.0456373	0	0.152967	0	0
ACCN2	0.0822861	1.34342	10.6585	1.85574	3.22177	0.391778	0.411178	0.0225299	0.597379	0.920997	1.69345	1.47283	0.0776237	1.23759	0.456552	0.0392318
ACCN3	0.279441	0.749143	2.95662	0.212188	0.480911	0.420228	1.62973	0.209272	0.451781	1.57713	1.06764	1.0463	0.264305	1.79421	0.573831	0.140285
ACCN4	0	0.0292809	0.927175	0.00958785	0	0.0362239	0	0	0.116721	0	0.0255268	0.11682	0	0.144275	0	0.0467044
ACCN5	0	0	0	0	0	0	0	0.00667788	0	0	0	0	0	0.0682325	0	0
ACCS	1.72342	4.82763	0.31534	5.9007	0.625303	1.60595	3.06196	2.10183	2.44372	2.43567	2.85097	4.80075	0.199084	1.97742	3.22991	0.860977
ACCSL	0.0126913	0.0394448	0	0.024422	0	0	0	0	0	0	0.0734368	0	0	0.0305889	0.0104768	0.0759188
ACD	7.86542	25.1477	13.9005	6.43138	8.21063	3.95092	5.97856	1.69201	7.23153	19.6364	14.434	13.6398	6.12285	15.7676	5.26647	10.5164
ACE	3.28512	2.97424	1.55871	11.9599	2.52127	5.06947	1.3605	0.800276	23.5246	2.2788	2.97835	7.16719	1.70015	40.0266	4.03547	0.675164
ACE2	5.45727	0.151982	0.05623	0.436391	5.58723	6.68156	5.89601	0.0918617	0.218741	0.46249	0.54203	0.752117	0.492306	20.6263	1.60629	0
ACER1	0	0.0287713	0	0.0278578	0	0	0.0287585	0	0	0.460793	0.1887	0.078237	0	0.280783	0	0.208215
ACER2	16.8104	1.30657	0.700742	2.55395	5.43517	2.50858	1.47572	0.28594	0.760165	3.03965	1.20316	9.2106	0.273171	1.45375	1.02083	0.754194
ACER3	9.31175	6.42039	10.0005	12.9229	4.2184	3.22115	5.47022	1.22144	6.00475	4.47771	5.47228	3.04793	1.36824	7.45199	2.86039	7.59962
ACHE	0.2523	8.55356	8.31765	5.29922	7.01845	0.480799	1.02312	0.644985	2.49657	4.69834	2.58806	2.99951	48.9407	2.68321	12.482	0
ACIN1	25.1676	54.5552	15.8926	30.3988	28.8358	26.0659	36.8689	10.7899	26.3105	64.1179	50.0985	48.7876	48.7148	49.654	29.5973	32.6669
ACLY	49.0913	39.274	33.5664	56.782	25.9872	12.2611	34.6509	11.6433	24.3064	35.2531	33.6997	23.4749	11.5959	43.4565	25.3295	45.8137
ACMSD	0.0177456	0	0.0194715	0.0915832	0	0.0237036	29.4934	66.706	0.0542626	0	0.0618789	0.0131307	0	0.247331	0.0614331	0.0116603
ACN9	3.0808	5.2667	4.46084	5.39186	5.47997	7.46195	9.77288	4.96181	2.72688	5.20183	4.1294	5.35954	1.28358	8.82687	5.45949	6.42057
ACO1	68.031	19.6926	8.51484	97.9967	19.5235	36.3098	44.6676	43.5971	10.9369	17.0548	22.7102	17.889	18.1886	19.3397	30.2942	5.82219
ACO2	37.9275	34.2637	71.5922	56.4563	24.3597	337.844	76.9895	25.1953	20.916	26.011	23.1388	33.5566	231.407	25.7941	62.17	23.5751
ACOT1	3.2458	2.05225	0.698885	12.3892	1.48262	8.62341	4.79387	4.19278	0.703385	1.09599	1.68862	4.13877	0.157302	0.408849	1.00089	0.442629
ACOT11	0.172554	1.34105	1.29277	0.47497	0.933454	11.8251	15.7111	0.181733	0.289499	0.813495	1.85368	3.2288	0.164285	1.34536	7.09547	0.334544
ACOT12	0	0.0591665	0	0	0	0.0443609	0.563498	12.8934	0	0	0.0469269	0	0.100736	0	0	0
ACOT13	6.15893	3.55547	4.60144	7.77775	4.90716	8.70224	8.07405	8.10353	3.34737	5.48121	5.83726	4.93832	4.17036	8.47633	5.35295	9.25416
ACOT2	41.3679	24.7444	18.1588	116.719	20.006	97.299	54.4149	69.3611	12.7191	13.0847	14.6031	38.4225	25.2571	13.0943	28.8489	8.34737
ACOT4	1.51495	2.06149	2.90071	6.37714	0.551598	0.570079	6.7815	11.8757	1.22538	0.620184	0.564895	1.09894	0	2.39902	0.861649	1.56661
ACOT6	0.191379	0.193543	0.557545	0.718808	0	0.767476	1.12215	1.92603	0.106261	0.169679	0.198174	0.40236	0.240803	0.572924	0.7451	0
ACOT7	6.0648	15.0622	73.2971	8.00276	19.7123	3.55103	19.6885	5.39223	8.78778	12.7052	8.26646	8.87888	2.81139	31.6823	4.5153	3.0552
ACOT8	5.57693	9.7865	15.1158	8.22699	9.21052	11.9032	16.9143	4.45978	9.45312	15.2111	12.4224	14.5469	20.1222	15.5139	11.1462	5.43674
ACOT9	15.9477	20.9942	7.5927	15.952	12.4065	23.9408	11.2384	4.71608	21.7672	13.5076	13.6874	14.8291	14.4145	11.4862	18.7389	19.7548
ACOX1	29.506	7.73279	11.6212	46.3914	6.80565	17.1105	13.9105	14.6397	6.73052	5.33637	12.5063	9.54054	22.0859	9.37855	12.5652	13.9871
ACOX2	2.23002	2.64134	1.2715	7.14984	5.51028	13.6638	12.1389	35.2547	3.0047	3.48643	4.90408	12.279	0.973579	5.49869	6.14558	0.0987429
ACOX3	4.72013	4.73684	3.58015	6.67421	2.42759	6.35742	4.68257	3.44022	3.08218	4.3128	3.60323	4.98182	2.78312	3.4878	4.50157	4.00394
ACOXL	0.0516318	0.143322	0.0683382	0.0442901	0	0.0427378	0.287541	0	1.334	0.921098	0.0463138	1.34113	0.0196296	2.14841	1.12203	0
ACP1	22.067	37.424	33.4367	24.0323	25.1405	33.163	43.8729	22.1825	24.81	33.2501	33.5262	30.3903	18.4435	46.1252	50.9319	31.1987
ACP2	24.8975	27.2496	8.94829	20.7177	7.06884	7.86445	29.9949	44.9462	9.56089	16.0731	12.9358	15.3026	6.87016	11.6101	18.9037	7.27226
ACP5	10.7416	21.5249	0.860671	21.4409	6.1164	2.74127	19.5547	19.047	53.2442	54.2388	32.9956	12.5937	2.10372	4.13484	2.51303	18.7825
ACP6	3.09839	4.02093	1.65688	4.23564	3.12379	2.25611	11.3825	4.37068	2.03275	3.4996	3.61101	6.90784	2.20323	4.28557	6.98604	2.40934
ACPL2	1.88698	2.10549	6.50991	2.26133	2.19579	3.36039	4.10161	0.167643	2.59064	3.70678	5.9544	5.51762	0.645169	11.4632	2.68158	4.92284
ACPP	0.364021	0.341741	0.268764	0.256759	0.348354	0.318036	4.96351	0.00968122	0.700378	0.415884	0.810265	35.4331	0	0.440952	1.63617	10.9103
ACPT	0.134202	0.124647	0.138425	0	0	0	0	0	0.0428406	0	0.0771545	0.0225901	0.0493684	1.25555	0	0.0853164
ACR	0.741683	2.79934	0.769629	0.720633	0.0943486	0.132793	0.0250812	0.210994	0.332974	0	0.547842	0.221392	0.0357549	49.6219	0.426437	0
ACRBP	0.763801	1.21868	0.456438	0.694238	0.350835	0.157567	0.499584	0.273079	1.84652	1.4082	0.435342	1.16136	0.0239036	117.274	3.11737	7.72123
ACRC	0.0915405	0.876028	0.466423	0.45919	0.207275	0.361819	1.38386	0.264933	0.451653	3.34096	0.264997	0.285275	0.21505	5.34855	7.51106	0.323658
ACRV1	0.0511077	0.190041	1.06388	0	0.0656074	0	0.0350827	0	0	0	0.0420105	0.0967043	0	31.9526	0.0426251	0
ACSBG1	0.362037	0.379042	25.0621	0.292752	1.41718	0.279973	0.441578	0.0360993	1.01229	0.229683	0.776024	0.914078	0.608121	0.883691	0.25956	0.483444
ACSBG2	0.0206208	0.133748	0.0651843	0.0858876	0.0240126	0.0262418	0.138873	0	0.0942854	0.0516164	0.03299	0.00973704	0	62.3261	0.0848642	0.0589825
ACSF2	11.6305	8.23145	4.25041	26.4328	9.43996	4.93689	48.6547	4.35845	10.9046	10.2344	18.2761	15.1436	8.09603	8.12202	36.3936	5.61304
ACSF3	5.56489	10.1497	2.747	4.72107	4.92798	4.40354	8.76017	6.07412	2.86299	9.13828	5.80596	7.70793	7.85075	5.88187	6.98458	8.98588
ACSL1	222.11	17.2351	32.6864	393.413	17.619	166.937	127.392	376.747	35.4262	40.2799	12.2568	17.5381	113.723	25.547	71.4656	60.9522
ACSL3	12.8044	7.39826	24.4181	15.4194	9.67085	11.6524	14.945	10.6985	13.5929	7.00912	15.75	13.3315	8.21572	14.7861	16.3443	8.45406
ACSL4	45.4581	12.6662	13.7528	21.5848	29.4648	12.7245	31.1509	7.02356	46.2206	11.8171	12.1784	9.82233	81.7847	16.1099	14.6008	29.0538
ACSL5	19.8164	16.9132	2.97802	8.31796	16.3622	5.19642	6.34753	29.4887	20.1316	12.7904	11.5645	18.6951	0.770111	17.3027	5.43516	24.8729
ACSL6	0	0.457787	18.2448	0.0751892	0.239567	1.09274	0.513148	0.0663091	0.364989	1.3729	0.0894444	0.317657	0.0983682	8.19712	0.138599	3.6402
ACSM1	0.0810628	0.261393	0.0614517	0.273755	0.279506	0.0867707	1.11211	0.510286	0.201519	0.367472	1.96177	5.91175	0	1.10592	0.563301	0.173879
ACSM2A	0	0.0369331	0	0.0492621	0.00391888	0.00720803	93.7979	86.5912	0	0	0	0.00402622	0	0.259419	0.0502842	0.0276931
ACSM2B	0.056526	0.0208901	0	0.0188808	0.078502	0	83.0956	88.2311	0	0	0	0	0	0.195118	0.0286863	0
ACSM3	0.108732	0.779761	0.108438	0.279278	1.74446	0.554544	17.887	11.9061	1.21936	0.262688	6.12322	2.08458	0.0225604	2.06037	0.222136	1.68385
ACSM4	0	0	0.038189	0	0	0	0	0	0	0	0	0.0341115	0.145079	1.5166	0	0
ACSM5	3.78928	0.375917	0.591877	8.64043	1.84183	0.378236	5.33097	26.2358	0.417267	2.20073	0.258859	1.22413	1.31885	0.742268	1.03387	0
ACSS1	3.65398	8.85333	7.75499	4.36759	10.9293	29.6526	25.5963	3.91002	5.32915	22.4318	6.74955	7.36192	6.56252	13.7681	12.5551	17.1256
ACSS2	25.775	19.4533	12.912	76.7645	16.9562	50.4714	27.6422	24.1885	17.1673	19.0159	13.4164	14.7072	64.2843	13.456	20.4867	14.9395
ACSS3	16.4631	2.49896	4.46007	9.75139	3.77745	7.5262	8.22237	11.4723	3.53089	2.79478	8.25937	2.66324	1.43971	5.11358	9.05692	0.0258766
ACTA1	1.08436	0.770095	0.462077	1869.9	3.62629	1685	0.383185	0.194972	0.864765	47.7572	1.44029	6.03223	4737.2	150.827	1548.59	0.186
ACTA2	307.027	1396.69	39.7132	377.015	915.533	113.735	315.868	44.8438	692.016	535.554	590.707	3072.68	219.647	1111.51	169.05	6.0993
ACTB	4380.38	4419.85	2040.85	2744.53	5142.11	559.683	1736.67	813.618	3704.36	2244.11	3615.99	4178.17	545.271	2234.84	1493.9	6145.68
ACTBL2	0	0.00570812	0	0.00989912	0	0.00724977	0.0993055	0	0.0128599	0	0	0.0398652	0	0	0.113061	0
ACTC1	1.14299	4.08037	0.276714	0.705344	4.17335	2093.78	2.62272	0.134755	3.00107	11.9695	0.450883	187.088	63.0438	20.3511	83.92	0.272958
ACTG1	1420.32	1090.49	624.248	793.466	1118.29	192.724	774.309	475.539	1922.16	964.854	1758.89	1063.66	273.413	860.376	967.598	1395.74
ACTG2	60.2138	307.777	5.23235	65.1503	3588.98	4.26903	33.6375	4.28992	137.048	126.225	97.2627	2993.74	17.6515	243.56	19.3875	0.12932
ACTL6A	17.1738	19.0612	4.23134	13.4648	23.7767	9.15621	19.7364	4.99603	11.562	14.731	29.7475	16.3251	8.21402	47.9663	18.4778	15.242
ACTL6B	0	0	24.8712	0.0188715	0.398802	0	0	0	0.0747992	0	0	0.25566	0	0.246066	0.0142048	0
ACTL7A	0.108139	0.205317	0.0976162	0	0	0	0	0	0	0	0	0	0	104.772	0.0150976	0
ACTL7B	0.0756833	0.298615	0.0409504	0	0.0584124	0	0.0315999	0	0	0	0	0	0	106.965	0	0
ACTL8	0	0.0298958	0.0740604	0	0	0	0	0	0	0	0	0	0	8.0399	0.024305	0
ACTL9	0.0265693	0.0305244	0	0	0	0	0	0	0	0	0	0	0	23.4988	0	0
ACTN1	64.5748	160.544	21.7605	86.5636	170.596	33.5474	37.898	19.9275	82.4949	99.8719	87.9871	248.848	16.0835	87.4775	26.7505	69.8599
ACTN2	0.120325	0.186654	9.74638	20.1372	0.156001	569.687	0.0691424	0.0216713	2.34455	1.60356	0.369501	1.8097	666.563	12.6428	114.151	0.0490487
ACTN3	0.13022	0.250539	0.0658045	83.2196	0.0974897	0.0153676	0	0	0.0327596	0.0214358	0.185645	0.238718	30.3089	1.61746	3.38629	0.0164768
ACTN4	291.868	147.318	53.2791	146.806	131.316	40.2566	136.721	22.5381	207.688	81.3156	131.757	98.467	32.8195	92.4209	110.069	88.0498
ACTR10	14.6609	14.352	23.985	15.3312	14.6443	22	25.4902	4.45215	12.8838	15.2667	26.1683	20.711	10.4952	22.2301	24.7329	19.5371
ACTR1A	51.101	39.857	59.7612	38.0597	36.9115	52.0087	43.2301	16.4635	50.3751	51.684	31.0481	65.9015	135.641	42.2923	29.5141	45.989
ACTR1B	24.2628	37.4494	48.9064	24.5247	27.7879	32.3101	34.1396	17.2313	27.6277	38.6548	26.8974	39.499	34.4627	25.7343	40.2859	29.3719
ACTR2	98.2348	82.6023	78.4402	52.884	55.1755	35.6959	56.3888	17.5145	54.0182	61.4549	53.3044	34.9627	26.8844	43.9821	56.6448	251.32
ACTR3	57.7494	63.2809	36.9222	36.1939	63.03	36.553	57.5145	15.1159	65.7062	58.5424	51.9987	46.2952	21.0303	52.233	43.8235	201.348
ACTR3B	1.61055	1.89955	11.7335	2.11801	1.69125	1.42812	3.43072	1.43002	1.78665	1.40513	2.86237	2.15806	2.87895	8.21078	2.30788	3.17014
ACTR3BP2	0.0646667	0	0.0127293	0	0	0	0	0.0090384	0	0	0	0	0	0	0	0
ACTR3C	1.0163	2.50233	0.631521	1.02048	1.30817	0.702441	4.09814	7.0783	1.63287	2.23615	1.17913	1.06327	0.313518	4.10772	2.68258	0.610112
ACTR5	2.23841	5.07767	2.07611	1.36568	1.31701	1.7009	3.87106	2.12024	1.35171	4.35537	3.89135	3.45376	3.82138	6.41031	2.268	3.94926
ACTR6	5.53235	8.33267	19.8626	7.94305	10.0405	7.25081	13.649	3.81646	6.73251	8.37861	8.98766	11.6796	3.79648	14.023	12.3079	11.6502
ACTR8	5.91368	5.33089	4.66306	4.46263	3.48863	6.22626	7.47909	1.26672	1.75441	4.04369	6.40459	4.17503	3.61375	10.1963	7.42722	6.7251
ACTRT1	0	0	0	0.0550777	0	0	0	0	0	0	0	0	0	2.96822	0	0
ACTRT2	0	0	0	0	0	0	0	0	0	0	0	0	0	55.8812	0.0164606	0
ACVR1	14.3715	9.71906	4.254	9.92374	10.9135	10.248	12.895	3.46593	8.73778	10.2962	16.645	11.6034	13.7206	9.83909	26.0497	9.98931
ACVR1B	16.8923	12.5484	22.5173	8.91572	9.79691	6.62447	33.1096	9.74026	14.327	8.89963	10.5505	10.9017	8.80586	17.1103	12.9734	8.70444
ACVR1C	11.2864	0.113332	2.15712	8.97597	0.470179	0.120483	0.18306	0.21096	0.0248933	0.586293	0.0951505	0.112878	0.254852	0.398419	0.225479	0.292847
ACVR2A	3.41092	3.34015	2.60771	3.62779	2.80821	1.62928	2.71353	0.898348	1.65233	1.80655	3.68432	4.54376	2.46166	4.46692	3.43352	1.53617
ACVR2B	1.50661	0.776198	1.64203	0.955545	1.01413	1.37114	1.20497	0.617116	0.919627	1.0172	2.05431	1.18777	2.61715	2.25011	1.47482	1.12865
ACVRL1	39.5479	29.2166	3.6421	15.7773	17.9613	14.6351	19.4603	1.50126	50.8693	16.5688	4.00549	9.42982	2.61294	5.18934	15.0434	0.542291
ACY1	4.43306	7.19387	11.422	21.3849	3.73634	6.43078	101.017	105.954	5.83162	11.2858	7.04166	14.141	5.51465	8.14334	15.3767	6.4109
ACY3	0.141253	1.20946	1.4594	0.125023	0.83767	0	6.3168	4.28827	0.0350514	0.962042	0.256534	0.106822	0	0.451007	0.100134	0.858998
ACYP1	2.8722	3.37331	14.3782	3.9662	12.64	4.16137	9.45381	0.559873	11.7314	15.6691	4.14096	8.42956	5.82174	11.1288	7.63391	2.77973
ACYP2	5.17179	7.67085	29.304	14.7343	4.42317	30.0275	5.72257	7.65027	5.62584	10.2307	3.51759	7.84544	22.1833	7.81077	16.6822	5.19864
ADA	6.06052	12.0317	1.62442	3.62883	4.81063	2.67694	3.00647	2.15369	5.43683	10.7357	3.45794	4.18269	1.72085	5.02957	2.09905	13.5842
ADAD1	0.0713233	0.0258653	0	0	0	0	0	0	0	0	0	0	0	62.4031	0	0
ADAD2	2.64177	0.0194435	0.229492	0.214472	0.0584332	0.224395	0.0630289	0.0155576	0	0.125474	0.097779	0.189259	0	26.6209	0	0
ADAL	1.52327	2.03924	3.7538	1.65952	2.3702	8.96748	4.63315	1.56674	1.25499	1.78995	1.28658	2.228	4.16013	6.55463	4.19513	1.6533
ADAM1	0.764864	3.71128	1.55684	1.35651	0.54567	0.491	1.80277	0.562651	0.458728	2.12029	3.26285	0.599082	0.763696	1.21276	1.82405	1.46813
ADAM10	23.1539	11.8047	9.37742	9.79263	10.9701	14.0697	14.8705	5.06314	16.4352	15.1228	12.6055	12.8011	7.90393	11.9177	22.9215	57.1774
ADAM11	0.0884443	0.25598	13.6341	0.171085	0.810431	4.37827	0.134432	0.0276799	0.124388	0.00665051	0.404169	1.03516	0.0683499	0.593097	0.0795511	0.00536988
ADAM12	1.97909	2.09523	0.273799	6.0606	0.234978	0.0895992	0.207403	0.041103	0.406752	0.604963	1.35267	0.307946	0	1.2961	0.180475	0.118933
ADAM15	105.093	58.4083	19.0936	58.7047	26.3331	28.9589	25.7522	7.90825	52.3767	45.7194	25.6727	32.5883	16.9857	15.1346	25.0148	25.0177
ADAM17	16.9429	7.18484	5.18022	6.19788	5.7254	5.92801	5.20063	1.34476	9.96462	8.02402	9.91434	4.01658	5.60695	9.27663	9.72234	15.8879
ADAM18	0.0267316	0.106712	0	0	0	0.0589957	0	0	0	0	0	0	0	9.2221	0	0
ADAM19	1.33727	20.8369	1.30641	0.947256	3.08516	2.26619	0.591645	1.74596	6.26374	14.9411	3.06213	5.84335	0.30577	1.68578	1.80853	23.3258
ADAM2	0	0	0	0	0	0	0	0	0	0	0	0.0467387	0	14.3046	0	0
ADAM20	0.0649579	0.0235964	0.114139	0.0785833	0.0453081	0.0388851	0.0578962	0	0	0.0577423	0.0827708	0	0	1.78351	0.0315806	0
ADAM21	0.00761807	0.173446	0.154009	0.0615245	0.087078	0.181792	0.0487394	0.0358781	0	0.0425943	0.125806	0.0970181	0.0603565	3.31652	0.136475	0.0128419
ADAM21P1	0	0.113553	0.0930253	0	0.0298649	0.0310871	0.00782618	0.00251577	0	0	0.00650246	0	0	0.470467	0	0.0174749
ADAM22	0.434114	6.2136	14.467	3.94087	0.894638	0.596779	3.24853	0.00765434	0.754024	1.5888	3.1292	1.00419	0.276217	2.18624	2.86454	1.0747
ADAM23	0.49942	1.37963	21.6607	0.440097	1.30506	29.7544	0.834692	0.0485033	0.415255	0.943148	2.06495	0.793634	0.999537	4.70947	1.40232	0.624137
ADAM28	1.02493	20.0698	1.35655	0.618108	0.741245	0.361142	0.947608	0.0671156	1.72544	6.6671	1.44113	1.28313	0.0257275	3.91829	0.509073	3.73566
ADAM29	0	0.0229206	0.0414598	0.00519819	0	0	0.0427167	0	0.0264808	0	0	0.0326687	0.0207306	19.2561	0	0.0311152
ADAM30	0	0	0	0	0	0	0.00984614	0	0	0	0	0	0	14.2297	0	0
ADAM32	0.185125	0.438215	0.281046	0.983967	0.193062	0.111557	0.172408	0.0372628	0.128776	0.0445025	0.217475	0.18357	0.0854354	16.0246	0.21188	0
ADAM33	6.26001	2.96048	0.370488	7.08007	6.02244	3.01258	0.452929	0.164484	2.06647	11.9303	6.3926	32.7264	0.96947	2.83143	3.01082	0
ADAM3A	0.0275796	0	0	0	0	0	0	0	0	0	0	0	0	4.56041	0	0
ADAM5P	0	0.0298442	0	0	0	0	0	0	0	0	0	0	0	7.85039	0	0
ADAM6	0	0	0	0	0	0	0	0	0	0	0	0	0	1.64131	0	0
ADAM7	0.0849477	0.0126063	0	0	0.0109943	0	0	0	0	0	0	0.361218	0	92.3157	0	0
ADAM8	1.3147	5.05235	0.292959	0.705391	0.743389	0.536583	1.02661	0.544042	14.5943	9.90931	1.38181	1.58207	0.0383681	0.522462	0.371239	80.8852
ADAM9	36.2813	18.0615	11.075	18.9886	21.7281	40.2686	29.0766	4.17209	37.0265	14.9144	16.3135	20.1364	15.255	16.9993	30.7376	6.31485
ADAMDEC1	0.84705	2.75188	0.00662507	0.074686	26.0976	0.053373	0.114764	0.057785	0.366753	13.398	0.117311	0.268297	0	0.231559	0.0564516	0.229027
ADAMTS1	111.073	68.2585	16.2047	33.0734	67.1617	40.0175	38.0703	5.22441	127.982	85.5497	121.97	56.3201	36.4744	32.5642	35.2458	1.82054
ADAMTS10	3.09365	6.01156	1.93364	5.17982	1.98105	0.871984	1.04624	0.253436	2.01464	8.39262	4.72104	2.38639	0.572258	2.30999	1.278	0.658961
ADAMTS12	2.56644	0.684837	0.0443728	2.74716	0.3292	0.350194	0.215994	0.142427	0.703103	0.541328	0.497967	0.623264	0.0655089	0.704798	0.264472	0
ADAMTS13	0.161048	0.515353	1.0816	0.395479	0.296572	0.638158	0.52586	2.47303	0.571506	0.563309	0.423567	0.790351	0.117538	1.41095	0.701203	0.128781
ADAMTS14	0.0693838	0.517262	1.06898	0.0109649	0.156414	0.00887422	0.0751394	0.0754857	0.54652	0.867701	0.193961	0.181656	0	0.136325	0	0.00463271
ADAMTS15	22.4465	2.51478	0.218652	12.7214	2.64018	4.63547	6.17444	0.30351	2.03011	2.31712	4.12434	1.96005	0.411173	2.19681	6.62198	0
ADAMTS16	0.344963	0.0498125	0.203318	0.868569	0.102744	0.00602135	1.99715	0.0384825	0.0851954	0.0803009	2.40066	0.790149	0.0083157	0.644693	0.0721833	0.00358874
ADAMTS17	0.0509443	0.942544	0.413684	0.163145	0.134074	0.117341	0.287396	1.13602	0.538087	0.738044	0.555957	0.581791	1.08492	0.74936	0.391443	0.149999
ADAMTS18	3.04451	0.132857	2.47059	0.770029	1.43076	0.030383	0.0755889	0	0.00886742	0.0472945	0.0762695	0.127172	0.0166999	0.127204	0.0273176	0
ADAMTS19	0	0	0.119234	0.0445477	0.0653295	0.0146739	0.265151	0	0.0134796	0	0.785875	0.0326298	0	0.0657948	0.0109601	0
ADAMTS2	18.3832	5.75922	1.16968	21.4795	9.04375	2.101	3.64902	3.14932	8.9667	9.51923	5.60819	3.46768	0.529644	4.72199	2.59462	0.0507016
ADAMTS20	0	0	0	0.0147103	0	0	0	0	0	0	0	0	0	0.0702966	0.00956601	0
ADAMTS3	0.556489	1.60887	0.21992	0.362671	0.356341	0.100449	0.54859	0.0977813	0.903289	0.60672	1.27291	0.227879	0.133651	2.60887	0.749504	0
ADAMTS4	140.525	13.3307	32.5413	11.1695	33.3493	13.6876	3.21911	3.86652	166.11	25.8882	43.0071	6.546	9.87793	3.51933	3.52414	0.152327
ADAMTS5	24.8658	1.83198	0.10911	13.0133	4.00626	2.48801	1.30609	0.0563221	0.295588	1.28378	5.92728	1.6487	1.90674	2.88364	3.86714	0.576777
ADAMTS6	0.0128492	0.418169	0.0595843	0.113219	0.0958829	0.146022	0.132719	0.0175037	0.0935616	0.301582	0.162863	0.786699	0.0491992	0.541657	0.110946	0.0685334
ADAMTS7	3.93588	4.28105	0.226406	2.98678	0.80486	6.17883	0.580381	0.175257	2.42536	3.14434	6.44712	0.942502	0.282237	1.97374	0.560529	0.0226844
ADAMTS8	0.36992	0.892273	3.27899	0.229255	4.62636	0.234357	2.58039	0	53.7412	0.70379	1.92912	4.69438	0	0.816553	0.33891	0.00651917
ADAMTS9	34.4554	12.9398	2.87936	3.29052	32.8067	6.22553	11.4542	0.525027	26.0018	13.1848	5.96723	3.07415	3.32802	1.98872	3.81351	0.00628924
ADAMTSL1	1.27766	2.14861	0.341921	0.510032	1.4472	0.315496	0.852503	0.119611	1.02349	1.65497	0.975615	1.6947	0.0848459	1.64122	0.664964	0
ADAMTSL2	0.39221	19.788	3.70432	1.14443	1.3128	4.8029	16.1904	9.47155	11.9547	14.551	11.948	2.99452	0.428307	6.79966	6.16945	0.0381464
ADAMTSL3	1.46399	1.79031	0.525708	1.65512	5.40854	4.81066	2.37344	1.88496	5.51287	1.58908	1.90237	5.00205	0.355959	3.28299	1.80341	0
ADAMTSL4	22.3907	7.97095	0.874261	11.2295	12.6581	14.5991	3.51803	3.33589	16.1584	8.87346	26.3198	18.2685	10.7642	8.75929	7.17759	9.62988
ADAMTSL5	0.447788	1.09055	0.24903	0.645913	1.19813	6.66684	0.331298	0.606098	0.258527	1.52792	1.00141	1.88476	2.22943	4.68542	1.12231	0.628959
ADAP1	2.40139	5.25229	58.1834	3.31791	11.391	3.71849	9.91004	1.20462	4.24145	5.59865	3.12252	4.70888	0.318895	2.28812	3.41269	31.7335
ADAP2	4.54342	6.19696	1.45285	2.77052	1.56656	1.76066	4.5205	1.66883	3.39319	5.15442	2.19886	2.50719	0.40683	1.9419	1.83244	11.8215
ADAR	45.5483	54.6866	43.245	30.9161	28.8933	21.8663	37.3177	20.6615	35.7979	62.9091	71.9845	35.4948	9.22387	44.0449	37.1139	125.438
ADARB1	8.10966	11.197	11.6932	7.77333	16.6433	4.13468	4.88843	1.76788	22.8099	18.8643	9.03992	35.1653	3.89296	9.15559	3.03655	6.05101
ADARB2	0.139474	0.095592	4.84632	0	1.37757	0.105857	0.148675	0.047591	0.0951035	0.350634	0.178638	0.199263	0.0549724	0.502795	0.0481218	0.169451
ADAT1	3.98155	5.28298	2.80602	3.57499	0.843666	2.22686	3.5281	1.35554	1.42475	3.93914	3.42319	1.91683	0.716597	4.78761	3.48078	4.99413
ADAT2	0.40155	2.15698	0.462396	0.727924	0.41525	0.254383	0.880237	0.356352	0.383714	0.660809	1.3083	0.770747	0.17622	0.484763	1.07488	0.338731
ADAT3	1.19315	3.26568	0.957844	1.22053	2.52286	0.826312	4.99052	1.13314	1.92403	4.91292	1.31719	2.3701	0.23186	2.37169	2.36613	3.09093
ADC	0.30755	0.459283	4.82204	1.27407	1.26408	0.592295	0.917187	0.0921028	1.4634	2.02424	3.1392	1.75816	0.293231	15.9088	0.943385	0.65635
ADCK1	1.33236	5.46351	4.92886	4.72398	1.56962	3.78307	7.77494	1.96476	0.920338	3.308	3.34672	3.21307	1.14657	3.56405	2.14364	2.79815
ADCK2	7.46727	8.8639	12.9625	14.4762	10.1627	4.02445	9.86028	4.34014	5.45695	10.7902	9.85251	11.0753	11.6212	6.60384	8.1586	11.6882
ADCK3	37.5392	26.2397	7.78295	65.1491	26.5176	171.784	13.6593	26.2438	9.29526	31.2841	23.052	50.1321	396.471	24.2451	74.0932	22.77
ADCK4	5.85414	10.4558	6.53449	6.00104	4.91629	7.07782	12.1933	6.17338	6.3275	10.0697	10.5599	10.7968	3.566	10.0722	9.99422	9.28719
ADCK5	2.05801	4.90209	2.21587	3.18786	2.21777	1.57945	3.98167	1.88849	1.5746	9.04827	4.42685	4.19148	2.80537	5.06329	2.27232	1.3181
ADCY1	0.583322	6.57909	19.9851	0.78601	0.543059	1.98157	1.80925	3.61719	0.165694	2.67334	0.584246	0.368525	0.344456	1.51126	1.09531	0.00753406
ADCY10	0.00708344	0.0204677	0.06926	0.0369227	0.0205307	0.0513011	0.0283359	0.35584	0.00511162	0.0723641	0.0191503	0.0374929	0.00907783	5.333	0.0532966	0.0260629
ADCY2	0.208188	0.416772	22.7955	1.06627	2.09948	0.121709	0.169228	0	0.38445	0.488503	1.6179	1.49918	30.1782	2.42185	6.74153	0.0358973
ADCY3	32.568	26.2375	8.58601	12.2803	11.4227	5.72449	9.27208	0.971994	9.97367	36.6337	30.5819	13.0994	2.36689	19.255	10.5716	4.58736
ADCY4	23.0361	17.6615	0.904463	11.6985	4.2062	6.42658	4.87436	0.666623	6.88924	9.18503	4.17831	6.35248	2.00619	4.70855	5.29649	0.165909
ADCY5	5.80477	9.77438	14.787	9.63124	11.1409	59.6616	5.79469	0.698501	1.8609	5.11703	11.8776	15.9368	1.1242	18.1459	1.49684	0.0173472
ADCY6	10.3346	6.69734	3.32623	23.493	7.38742	29.444	15.7597	2.96794	9.79446	11.8428	15.6292	8.98238	2.48842	5.89064	6.03339	0.633406
ADCY7	1.96777	7.73078	1.92355	5.41414	1.66162	2.11743	1.61201	0.510046	4.59484	13.7219	11.6047	2.00345	0.740459	3.03762	2.09458	49.4862
ADCY8	0	0	7.21552	0.021141	0	0.00773288	0.0217639	0	0.0437501	0.0650261	0.254357	0.0659167	0	2.63565	0	0
ADCY9	7.42421	4.40497	4.69873	4.5396	7.90979	18.4935	7.23725	5.4615	9.15318	6.6265	12.3683	8.61962	39.2133	7.26636	25.2601	4.00933
ADCYAP1	3.64399	0.640804	1.81493	0.0187208	2.06621	0.0499662	0.157734	0.0127269	0.303869	1.71752	0.13769	0.193708	0	1.99695	0.00496359	0
ADCYAP1R1	3.34309	1.21379	32.1882	2.72952	3.47844	1.33631	0.0977394	0.0319372	0.515727	1.00605	3.93832	1.39897	0.0769992	2.03437	0.71618	0.0133078
ADD1	93.4221	96.1696	119.944	71.9152	100.972	88.3547	73.1212	22.1908	58.6325	88.0985	126.825	126.199	110.19	78.4224	70.2072	92.0224
ADD2	0.678102	1.89337	12.6706	0.66364	1.03433	0.668305	0.0317249	0.0126943	0.90216	3.32409	0.293166	0.529546	0	1.6491	0.219551	1.41948
ADD3	19.6782	18.2388	48.4919	15.026	29.7129	25.2331	27.2675	2.54608	16.6231	26.9584	23.1628	18.1096	3.2467	30.873	41.6873	68.3676
ADH1A	82.4579	2.6436	0.107494	12.482	12.8221	0.606589	0.831461	103.322	1.69059	8.14677	1.04113	2.48757	1.45672	2.22763	4.39315	0
ADH1B	2301.57	88.9709	2.35552	340.101	342.633	109.569	32.7115	347.195	208.6	320.059	36.6034	225.135	61.9104	50.2654	119.56	0.0433548
ADH1C	36.8074	4.11252	0.0256856	14.2669	38.6893	3.8437	23.7291	80.8154	5.24248	8.31843	4.23785	9.01687	17.3358	5.20609	2.2112	0
ADH4	2.25407	0.428661	0.0238316	0.498757	0.138569	0.00988736	0.174853	71.1022	0.214997	1.14601	0.032887	0.25294	0.973804	0.18039	0.915219	0
ADH5	42.1486	32.899	25.5286	41.6851	51.515	44.1875	36.7216	24.7938	19.5287	21.8507	51.3062	59.9002	29.9885	43.5026	45.9545	19.1657
ADH6	0.14672	0.133937	0.00835148	0.0147286	0.718704	0.0569826	5.27413	27.5273	0.528052	0.0144386	1.3761	0.112309	0	0.256893	0.121372	0
ADH7	0.0160967	0	0	0	0	0	0	0	1.2536	0	0.0603883	0	0	0	0.0130062	0
ADHFE1	3.3393	1.56545	13.3708	7.92144	2.86591	22.8667	5.47522	8.79496	1.91343	1.70184	4.20387	9.6913	19.1411	2.54469	9.99596	0.80208
ADI1	29.3609	41.8893	22.8815	58.3721	39.3567	94.3575	96.1746	141.54	29.6498	44.9602	30.7927	59.1739	34.9388	39.0623	41.6858	39.4842
ADIG	0	0	0	0	0	0	0	0	0	0	0	0	0	9.73852	0.330835	0
ADIPOQ	214.871	1.01722	0.0228434	613.325	2.69941	3.62728	0.117092	0	0.242782	5.58616	0.0421527	1.33806	0.523537	0.81673	5.24429	0
ADIPOR1	57.6818	37.02	32.8699	42.5592	44.7648	60.7897	53.8508	34.8328	88.2307	53.8103	31.6577	46.483	52.3118	48.0804	40.9973	82.2379
ADIPOR2	88.1396	19.3346	38.9252	77.6468	28.3236	23.6031	22.4814	36.6279	29.7458	24.0855	26.0779	15.6859	16.8004	27.0278	36.3892	26.6703
ADK	6.23908	7.33899	7.89038	10.5778	6.08962	10.6451	10.5693	17.0129	8.09779	4.08709	3.94276	5.33025	5.50399	5.9251	11.4209	6.4061
ADM	434.365	24.0423	5.2771	71.7539	127.979	7.56929	13.797	8.61654	151.142	36.5004	7.42735	47.7702	68.1474	10.3085	18.7778	10.3908
ADM2	0.19171	6.22219	0.0379791	0.254984	0.110081	0.048621	6.26282	0.493268	0.367521	2.15066	0.294572	0.141428	0	0.431638	1.90594	0.258084
ADNP	16.5349	22.0813	16.7634	13.8494	13.1707	12.2027	16.0721	4.78656	9.18987	19.6449	38.3886	18.5194	21.6924	27.2567	20.6687	29.7713
ADNP2	7.24147	7.94719	6.72188	4.71756	3.12358	3.16601	4.84421	1.60258	3.63132	2.71339	9.7256	4.67456	0.853845	11.5539	8.01691	7.20464
ADO	5.76658	7.91316	14.0209	5.90818	4.46919	9.96774	6.82082	1.36769	3.95461	8.77652	13.0353	5.59655	4.97239	23.5038	8.1649	8.89809
ADORA1	0.848297	0.683707	27.0946	6.40009	0.581415	4.55653	4.29355	0.0693927	0.424117	1.49454	1.0963	0.981449	0.183989	10.495	3.39527	0.00933684
ADORA2A	1.47469	5.88654	1.27264	0.704131	1.54395	2.42921	2.07647	0.79499	10.9868	14.334	1.30262	1.64083	0.602629	1.9919	0.448753	15.4172
ADORA2B	0.0412312	0.767147	1.85264	0.603987	1.82105	0.963222	0.849978	0.289551	3.48256	0.146504	0.938805	1.44679	0	0.488555	0.136822	2.01518
ADORA3	4.40168	3.55152	18.1898	1.08886	1.96374	1.53516	2.84177	5.29697	0.0957372	17.0682	1.77061	3.24918	0.426829	42.5669	1.32859	2.12532
ADPGK	11.3221	27.3041	7.70047	8.95395	7.95424	5.51602	15.5541	6.77646	17.2002	27.9344	9.47977	12.6731	3.7368	10.9072	13.4322	45.0627
ADPRH	12.0796	13.4898	1.21654	8.90832	5.14277	7.02854	4.68989	1.61723	5.16258	9.48852	3.79491	5.30257	7.35133	5.02735	4.82097	11.7151
ADPRHL1	0.963579	0.911261	4.89656	4.42546	0.800965	255.061	1.08867	0.501264	0.705256	1.01582	1.51529	1.02246	34.0437	4.11615	15.6753	0.186386
ADPRHL2	10.2002	19.1184	10.0206	12.4603	9.85107	10.0357	17.2813	5.82015	10.5063	15.1331	18.5173	18.5222	18.5631	20.7096	15.8402	17.4104
ADRA1A	1.46021	1.01907	2.6318	7.83964	0.529991	8.82419	0.520927	12.884	1.96029	0.766373	0.720933	1.18152	0.10727	0.684692	0.676277	0
ADRA1B	2.72614	2.83284	4.75183	2.86502	0.903587	1.19718	4.88718	5.23782	0.648638	1.0171	4.7459	0.427896	0.176649	1.93031	3.69371	0
ADRA1D	0.597982	1.31831	1.99297	0.534223	0.813272	0.0868484	0.282436	0	1.08816	1.97947	0.905135	2.30343	0.0391518	1.4372	0.45252	0
ADRA2A	29.0662	25.1977	1.47361	47.4144	4.22525	0.454886	0.734995	0.460842	2.27476	45.0711	14.188	7.05864	0.46712	7.09852	2.98655	0.608805
ADRA2B	1.43639	1.7452	0.2056	0.5491	2.86007	4.41183	1.81869	0.898797	0.245885	4.61939	0.409489	1.56304	2.03071	4.76568	0.337715	0
ADRA2C	13.5094	13.6251	1.87005	6.82724	4.99082	6.94748	20.5204	0.170379	3.04194	18.867	5.36421	7.17126	2.12879	18.6178	1.81696	0
ADRB1	4.25984	0.302276	4.69682	7.57404	0.698402	14.8438	0.685924	0.0796191	6.10785	0.305174	0.0877622	1.08139	0.169897	0.303332	0.395526	0.309972
ADRB2	25.0587	3.42515	0.75106	9.74882	2.71674	2.78057	0.561706	1.70288	5.79094	4.15098	0.546559	2.71114	2.9957	0.738224	2.68004	25.7103
ADRB3	0.0120569	0.0411482	0.0688477	0.2567	0.612134	0.0156687	0.101434	0	0	0.028594	12.0154	3.60703	0	0.18295	0	0
ADRBK1	23.9043	80.19	38.2351	18.9123	25.0863	26.6074	22.5985	11.3911	34.0118	100.188	24.6118	25.4826	27.1336	19.0399	15.2109	157.856
ADRBK2	3.7255	4.5622	7.08462	11.8429	1.74598	2.24779	1.37056	0.406637	2.07153	4.50746	3.14774	1.25306	0.183595	3.09915	3.3407	15.5071
ADRM1	70.7401	83.9683	43.864	62.3009	51.2517	48.4067	54.9486	52.1356	35.4852	43.6959	56.3835	44.7472	325.448	114.163	73.6311	41.6418
ADSL	16.3455	43.2272	10.5116	25.4285	24.751	30.5279	33.654	19.3124	11.1838	27.8448	26.8806	31.679	114.463	38.2454	36.6974	37.8652
ADSS	14.944	13.7967	17.4082	9.84959	11.5032	2.93409	14.5429	3.42333	10.4199	7.21985	15.0697	12.2032	2.26218	28.984	19.3808	24.6951
ADSSL1	3.17559	2.16125	7.46236	17.4568	5.26782	56.086	3.04333	9.17692	1.71831	2.32061	2.645	4.66951	350.608	13.7287	23.2906	0.996526
AEBP1	376.203	310.825	25.9574	87.5704	208.876	27.6164	60.5144	4.71668	147.298	141.708	407.509	172.348	18.908	276.047	101.053	2.59415
AEBP2	7.22419	5.31164	4.74921	4.40069	5.81823	4.19649	5.69205	0.772249	4.83263	4.17671	8.61959	7.2551	3.08545	8.96437	10.0462	4.96891
AEN	4.57782	12.1726	2.6966	3.38541	6.10279	3.81561	4.46893	3.09595	14.1483	14.1847	10.8617	8.01811	13.6969	10.2684	10.8865	8.05156
AES	327.675	441.829	324.837	426.991	429.223	379.725	215.599	77.0271	316.103	338.793	418.752	466.713	235.221	273.621	364.306	361.987
AFAP1	15.0608	8.6105	4.2379	7.34445	13.2847	2.60986	3.1294	0.396259	9.80275	7.87109	8.99628	12.8619	1.98906	8.74431	4.71048	3.56497
AFAP1-AS1	0.015672	0.0513171	0.251116	0.0182313	0.0409532	0.00485154	0.019159	0	0.0479126	0.0430642	1.92308	0.029597	0	0.101513	0.00330228	0.0159467
AFAP1L1	34.2156	10.9263	0.704452	10.9244	5.11764	15.8212	2.71388	0.949968	16.6096	9.92	4.20791	3.55929	9.57007	5.33627	10.1046	0.0246304
AFAP1L2	3.28886	5.94048	3.33695	3.72687	5.21019	1.90211	10.8335	0.0807256	2.68648	5.14344	12.2624	5.80226	1.0933	5.21807	66.1022	0.804896
AFF1	29.4353	11.4902	4.60636	14.455	16.1469	15.7045	20.0341	2.92327	12.7877	11.9685	13.354	11.6331	42.685	10.9059	39.5028	11.3581
AFF2	0.222469	0.110237	1.46677	0.482666	0.0948732	0.0716538	0.343905	0.0092735	1.15651	0.601748	0.118786	0.151503	0.0582314	2.13496	0.271021	0.222077
AFF3	1.08678	3.6676	5.56829	3.36004	3.52332	1.07811	0.809324	0.257981	1.37535	2.39807	2.4458	3.34748	0.196067	3.40314	0.206451	4.02151
AFF4	14.5718	10.0223	13.4164	9.77317	8.92683	12.5618	13.4485	5.27943	11.8934	8.24018	20.5089	12.0697	13.6667	13.1596	19.9486	12.2506
AFG3L1P	1.5969	6.31793	2.41206	2.54412	1.75165	1.61936	4.2109	1.10223	2.51421	9.00588	4.84211	4.61298	1.55997	3.46898	3.68985	2.24864
AFG3L2	20.1714	25.4226	22.5164	17.8455	10.786	58.7789	34.2136	11.7578	9.40997	8.3532	18.8403	14.3361	50.9231	19.2326	45.6072	11.6058
AFM	0	0.00793505	0	0	0	0	1.58446	47.7661	0	0	0	0.0257696	0	0	0	0
AFMID	5.61897	10.4443	14.3378	7.81321	6.09097	8.83022	39.226	58.0946	14.6999	10.4253	9.36038	9.52826	2.05512	6.39011	6.35842	2.31348
AFP	0	0.0346533	0.129762	0.153028	0	0	0.0794864	0.691558	0	0	0.0600773	0	0	0.192941	0	0
AFTPH	7.13437	11.2333	10.9283	7.3968	12.1869	3.65068	19.5607	3.62325	8.19893	11.5972	11.454	10.8747	3.72706	13.6679	12.6809	23.4402
AGA	4.94943	7.52669	4.66618	7.44677	3.28372	3.22829	7.36084	8.75329	4.54482	4.6245	6.07883	3.65241	1.57779	8.93335	9.62456	10.0507
AGAP1	5.7703	3.24451	15.7329	3.42575	5.24898	5.91691	2.40846	1.27903	2.67022	2.05217	3.36959	2.8787	3.94364	4.68134	4.80287	0.799228
AGAP11	2.55791	1.54438	0.377309	3.11454	0.631312	0.833408	0.899188	0	1.45482	0.878952	3.55617	2.50132	0.515721	1.43739	0.683149	0.0356314
AGAP2	0.603235	5.93478	53.7375	1.22738	0.706139	4.84101	0.594709	0.382095	1.70334	9.43384	0.415216	1.2506	1.77231	0.751235	0.48485	18.677
AGAP3	24.207	22.2026	114.613	21.0284	25.8218	20.9974	10.431	10.6287	29.331	29.4266	25.4499	31.8257	22.2637	21.7965	25.6874	10.2019
AGAP4	1.2875	6.48894	2.19646	2.4907	0.905711	1.16661	2.67706	1.08098	1.46765	4.92966	2.91207	3.32556	0.299459	3.49121	1.91576	0.862297
AGAP5	1.16356	5.97735	1.84391	2.99146	1.42046	1.48535	2.72066	1.12789	1.89933	3.8294	3.92561	4.0055	0.688346	4.34167	1.95545	0.902275
AGAP6	2.15695	11.6	4.30719	3.37022	1.63076	1.81184	5.95167	1.676	3.98607	7.27861	6.06529	4.25049	0.928129	3.28616	2.88075	0.838201
AGAP7	0.732501	3.86678	1.71795	2.13326	1.10782	0.651127	1.66884	0.797993	1.45726	3.34583	1.363	2.00135	0.228168	2.60394	1.19071	1.2087
AGAP8	0.198437	0.479739	0.283322	0.0368824	0.0545948	0.0774292	0.251995	0.00711575	0	0.385963	0.235732	0.327728	0	0.0600276	0.0896595	0.192879
AGAP9	2.2777	9.82053	3.57921	6.67252	1.5857	2.24454	6.32223	2.81588	3.05026	4.07259	6.29556	4.12961	0.508665	6.4413	3.67378	1.42807
AGBL1	0	0.0062931	0	0.146823	0	0	0	0	0.0474174	0	0	0	1.32613	0.153682	1.18315	0
AGBL2	0	0.25014	0.0858005	0.0596878	0.0621546	0	0.180855	0.0245177	1.13289	0.16593	1.283	0.0825943	0	3.34972	0.163565	0.173976
AGBL3	0.111977	0.208739	0.150544	0.138017	0.0715418	0.0300174	0.176509	0.0338103	0.0837353	0.0663242	0.19076	0.0573349	0.0378519	1.8616	0.193131	0
AGBL4	0.0576023	0.00582603	2.97322	0.163011	0.0405818	0.0606923	0.736426	0.00389287	0.250155	0.0326094	0.228817	0.0690714	0	0.612429	0.165573	0
AGBL5	11.1956	10.44	5.70764	9.09104	7.48217	5.37155	12.8785	2.07046	6.77447	7.92699	14.4366	17.1901	3.82018	147.314	18.2344	4.80103
AGER	0.984899	6.19557	0.985572	1.20684	2.41318	0.918895	3.98034	0.419752	1354.25	12.2699	2.65104	4.29035	0.673781	1.15445	59.6375	2.06433
AGFG1	16.0364	11.9552	7.96279	10.6368	4.47078	6.8468	7.60594	2.48369	7.03144	6.63285	8.23858	4.7747	5.25963	11.7167	7.05597	13.0175
AGFG2	8.3802	9.34802	8.49195	3.74257	3.84697	4.73596	10.3526	14.0791	3.15325	12.2874	16.9737	6.8745	1.9243	10.3036	5.99091	5.94752
AGGF1	5.31156	7.16443	8.97464	4.98133	4.11831	6.70271	6.78138	2.57965	2.25994	4.84881	6.58649	4.57535	2.45319	12.676	8.54744	10.4909
AGK	4.43857	8.6526	9.20158	4.16869	2.95158	10.7205	6.516	2.18064	3.21002	6.01774	6.13366	5.06436	2.69688	3.92003	5.8467	7.59891
AGL	3.69803	4.96447	4.92921	9.20807	3.48644	19.0385	8.05895	7.39359	1.50454	3.17481	3.78602	4.56739	14.0917	4.87845	14.6154	4.98183
AGMAT	0.0945476	2.34266	0.829352	0.570525	1.09626	0.187261	9.68124	20.0844	0.163436	0.733582	0.10058	0.0619133	0.475934	0.605586	0.624712	3.06667
AGMO	2.27642	0.782296	0.691898	0.801018	0.454636	0.354892	0.77039	10.2316	0.123082	0.68371	0.0105433	0.360767	0.0110778	0.89193	0.478167	0
AGPAT1	39.2061	28.0217	41.3233	33.5089	42.289	31.3443	51.1885	19.0088	42.1112	43.1395	57.5953	55.9325	36.4862	48.9191	37.9694	55.666
AGPAT2	130.377	23.6383	3.50092	441.521	25.6179	20.3119	30.4104	128.041	25.7741	28.6109	18.9357	18.7926	22.7111	18.7075	33.6965	22.0704
AGPAT3	13.2115	11.1982	24.3052	24.0123	7.77453	22.2127	19.0781	11.9612	10.014	13.0966	8.61219	7.535	20.4418	8.90124	16.4029	22.6466
AGPAT4	1.20227	0.887538	10.0405	1.11375	1.42441	0.5776	1.13519	0.109887	0.951662	0.80063	3.04564	1.35125	0.15002	1.52219	0.606162	1.19146
AGPAT5	4.01837	5.29038	7.65591	2.06338	4.2637	1.65225	6.5891	1.89511	2.46563	5.12724	6.32717	2.88786	4.8581	12.0095	4.57919	6.95444
AGPAT6	11.9169	14.2839	8.38459	10.1126	6.5056	9.05972	16.5017	10.8193	8.26357	13.2404	10.0156	7.84978	7.6394	9.57585	12.8592	10.0055
AGPAT9	8.82869	1.80534	0.931872	2.46825	4.86917	26.356	8.78489	1.69119	2.07539	2.89435	4.89624	2.67685	29.0263	4.41963	22.9466	21.8524
AGPHD1	1.83893	2.01204	0.709468	2.32923	1.58191	2.04491	2.13669	1.34889	1.23094	0.795451	3.60526	2.25462	3.14873	3.80416	1.63232	0.11196
AGPS	10.0075	5.38872	4.72824	8.78783	7.68681	5.05352	5.89103	2.75479	2.67866	3.76817	10.2329	5.34728	5.00067	7.569	7.2708	10.0903
AGR2	2.71739	0.0174934	0	4.80958	115.917	0	6.70731	0.344281	58.6999	0.10963	11.0799	58.0631	0	12.9198	2.97965	0.107474
AGR3	0.284979	0	0.0658254	2.2445	16.7435	0	1.02371	0	32.1598	0	14.9183	1.32898	0	1.77619	0.735431	0
AGRN	12.6167	11.0317	11.5039	18.3176	6.08136	7.09615	45.2616	6.19362	13.6237	7.47013	14.8231	11.4984	0.965096	11.4902	28.6987	1.43033
AGRP	0.142457	0.125304	0	0	0	0	0.501912	0	2.16268	0	0.0663752	0.0648149	0	1.6465	0	0.172018
AGSK1	0	0	0	0.00427822	0	0.0113974	0	0	0	0	0.0113271	0	0	0.0107962	0.0140588	0
AGT	12.1888	23.332	168.89	6.31136	5.14196	54.9723	47.1292	1518.23	4.20773	10.9348	1.50789	1.87776	22.7401	4.26093	15.299	0
AGTPBP1	7.44043	4.23682	14.8471	3.87854	2.41996	18.3674	3.02575	0.732278	7.02565	2.79215	3.19627	2.51253	5.09656	7.83718	3.19837	23.7856
AGTR1	48.6373	2.71659	0.0747691	14.5917	23.1887	4.14879	12.7151	16.4317	4.68922	8.26325	1.53314	15.8158	6.66098	8.38395	10.0346	0.0379141
AGTR2	0	0.0614795	0	0	0.0639826	0.119279	0.0438368	0	1.3616	0.0860055	0.231888	0.0671907	0	0.135129	0.014909	0
AGTRAP	35.7763	27.653	7.51427	18.4349	26.4561	6.84594	41.9645	4.53074	29.588	24.6201	23.5974	21.0172	15.7461	23.5249	22.1783	105.191
AGXT	0.146404	0	0	0.846632	0	0	0.990534	978.888	0.0167878	0	0.0197247	0	0	0	0	0
AGXT2	0	0	0	0.0297887	0	0	19.5365	15.7587	0	0.0605663	0	0	0.00726597	0.0623589	0	0
AGXT2L1	0.0161505	0.0403334	43.3304	0	0	2.23059	0.149718	16.5277	0.057906	0	0.0317562	0.0413873	0.367038	0.154543	0.288606	0
AGXT2L2	10.0865	19.4099	3.29839	17.1684	6.07185	9.78762	14.4211	16.0616	10.2023	14.8845	9.22647	13.9463	7.23552	9.39981	12.849	15.3177
AHCTF1	9.00946	5.2761	4.43128	3.86758	6.15433	6.26664	4.4474	1.68617	4.48132	4.85278	7.52166	5.50551	4.68899	17.7157	7.80015	8.78814
AHCY	23.8157	38.3788	18.6606	30.3702	51.0462	42.7556	51.7818	64.3087	27.4286	43.0715	61.4736	53.5317	37.8324	61.062	65.2961	24.7672
AHCYL1	55.205	31.0001	174.382	45.3602	42.833	27.3583	82.8377	22.252	43.8649	28.0144	44.4822	47.2696	44.8957	32.2821	80.2895	32.4953
AHCYL2	4.44994	2.20588	16.4863	4.24227	6.49472	1.81184	12.1905	1.68957	10.1752	4.63857	6.39687	4.10848	11.6657	4.76974	22.4157	6.78929
AHDC1	5.40577	8.28431	7.21716	5.00443	5.81117	7.35743	6.35665	1.23963	8.40454	6.7083	25.3292	8.49813	8.96446	11.1123	11.4854	3.69436
AHI1	1.32041	1.96639	3.60383	1.93243	3.56923	1.36263	2.86709	0.471635	2.74437	3.22308	3.60292	2.97644	0.906234	9.93926	2.77118	0.352366
AHNAK	127.937	50.0876	18.6552	168.598	157.329	83.2095	49.5067	10.6855	79.3935	72.0899	81.2143	95.4132	112.736	69.5491	50.0869	136.08
AHNAK2	5.10899	2.95125	3.43701	2.24477	14.8968	0.522177	0.54556	0.2698	1.12955	2.54395	2.20726	13.2	0.791992	2.73865	0.796886	0.123428
AHR	23.532	17.6095	4.06034	14.4023	15.7443	8.51932	9.20519	5.38886	25.5667	15.3244	26.0981	15.6812	1.82778	7.45352	10.1248	21.6962
AHRR	0.104442	0.360079	0.295865	0.0799543	0.315034	0.0433522	0.138769	0.0374473	0.103591	0.167878	0.953014	0.417561	0.00898668	2.6768	0.399239	0.07182
AHSA1	25.7007	31.7975	57.4195	29.7388	97.8749	55.8949	71.3652	28.7245	51.0131	117.561	61.6426	60.167	33.9259	89.9171	63.7302	45.5843
AHSA2	3.34226	7.08784	5.00136	6.52345	3.70691	2.74953	7.72901	1.27829	3.55817	20.9773	8.9845	6.94577	1.34369	4.93824	8.45284	1.35592
AHSG	0	0.0686016	0.21964	0.0643393	0	0	0.0168817	937.685	0	0.0470375	0.0137544	0	0	1.11743	0	0
AHSP	2.4879	0	0	0.15216	3.4818	0	0	0.114223	37.0094	0	0.227408	0	0	1.58932	0	0
AICDA	0.0187534	0.152471	0	0.0495435	0.00477778	0.0139471	0.0150339	0	0.00435183	0.431473	0	0.0038172	0	0.0264628	0.0100307	0.0515537
AIDA	53.4058	26.7299	17.2364	41.2328	60.1829	23.9421	26.735	9.21268	45.8291	43.1014	27.2682	40.9749	17.6745	33.2929	23.6973	31.1618
AIF1	28.682	99.812	23.9767	20.5331	15.7353	21.8667	22.6339	12.0001	48.0823	47.2318	17.1276	25.7343	2.61368	22.8227	5.60451	387.591
AIF1L	77.3908	8.72373	53.612	32.3723	14.6122	21.709	164.975	0.580234	9.26204	9.77482	3.59428	10.4203	2.74944	16.5549	103.477	0.0305523
AIFM1	14.1746	17.1607	10.6234	20.9936	14.8498	58.2158	86.1186	45.411	6.93374	14.5673	18.3259	12.7808	18.7203	23.8696	19.9127	13.1149
AIFM2	29.1213	6.49097	2.23058	60.365	7.83144	7.24203	8.40418	5.57807	4.47579	7.15029	7.14401	8.10533	3.82467	4.35285	16.5385	1.19552
AIFM3	0.0804255	0.457698	24.2271	0.468355	3.99166	0.0374882	0.342025	0.174297	0.200061	0.696475	0.372285	0.945859	0.0478767	0.548214	0.422369	0.704215
AIG1	14.6827	12.5919	29.1651	37.3013	14.5507	41.344	37.3133	52.7233	14.0042	9.50912	21.5848	20.7241	2.3201	17.0921	19.3702	5.13707
AIM1	8.06622	6.4289	0.357092	11.735	3.31333	0.903997	8.85991	2.14561	3.13384	5.87365	2.36486	6.75863	0.662639	5.57778	2.5561	25.9249
AIM1L	0.0375865	0.0831429	0	0.0233105	0.011531	0	0.105949	0	0.440031	0.0839041	0.0642734	0.579514	0	0.567691	0.0591612	0.141479
AIM2	0.188296	7.12455	0.159548	0.118551	0.363959	0.0570622	0.0935689	0.161507	0.347947	18.2434	0.0898757	0.346803	0.0363156	0.702753	0.0167749	5.06302
AIMP1	8.16777	13.4283	8.65752	7.45957	9.83166	8.01425	9.84407	3.4839	7.61616	9.69141	16.0976	11.8429	8.20974	10.4627	18.2244	10.1514
AIMP2	8.71595	13.5246	6.30415	10.1418	6.04354	17.8306	21.6413	10.9906	3.71035	5.47441	8.57869	6.09065	67.2206	24.5818	22.5734	6.13523
AIP	30.9443	65.0894	34.7833	29.2879	71.768	24.2041	38.5905	12.7398	42.073	84.4441	33.6091	73.8358	18.4009	48.3403	40.4168	56.0849
AIPL1	0	0	0.0381378	0	0	0	0	0	0	0	0.0133737	0	0	0.115536	0	0
AIRE	0.0422506	0.236198	0.147027	0	0	0	0	0	0.0360175	0.183955	0.0132418	0	0	0.0740836	0	0.261151
AJAP1	0.225883	0.033705	2.68331	0.11072	0.0828787	0.0262575	1.86905	0.180099	0.219602	0.273924	4.10239	0.81341	0.0913707	1.95364	0.492636	0.105495
AK1	12.6078	17.9402	35.4171	37.2488	20.7305	97.4787	17.1433	9.57267	27.3432	14.0524	42.6201	14.7588	144.304	43.5417	39.5274	0.32323
AK2	20.1066	27.328	11.0104	26.2875	20.27	12.8155	35.9623	24.1529	18.0663	19.3417	23.979	19.5667	13.4081	16.3925	30.2888	27.9219
AK3	33.2505	20.6542	17.3848	30.1017	27.0606	57.8169	29.1194	25.3001	21.5805	15.7707	18.9624	17.9557	28.344	15.2501	28.1986	6.66786
AK4	6.83573	4.04188	7.25591	13.4321	9.02311	22.5839	34.72	7.63409	0.945307	3.3527	3.15497	8.26875	0.624728	6.95949	1.96148	0.130878
AK5	0.270252	0.410469	79.1636	3.1617	1.48616	0.235053	0.471781	0	0.21839	0.876589	0.431752	1.10446	0.366782	3.38289	0.179172	2.51841
AK7	0.579667	0.368996	1.35663	0.257983	0.325681	0.097888	1.641	0.313813	4.92985	0.178717	3.0553	0.31158	0.164608	3.53753	1.04464	0.0148655
AK8	0.455996	0.379351	1.44693	0.362929	0.394134	0.0637846	1.37118	0.0201813	3.01551	0.254444	3.1469	0.598289	0	12.2691	3.25129	0.0981836
AKAP1	18.9505	14.4812	14.5465	25.0473	31.9175	70.2376	15.4077	11.3822	5.60236	11.0978	10.7504	27.0969	68.2466	33.9014	26.7329	5.42121
AKAP10	6.92117	9.29902	7.64206	6.97628	5.82761	4.27883	7.54777	1.43617	4.15127	9.11126	7.72114	8.22236	1.64944	9.55572	9.46818	13.7484
AKAP11	11.721	7.74743	37.1902	8.40355	9.26305	9.07982	6.84308	1.68404	5.25545	8.38491	10.831	7.24708	4.51124	14.3053	7.51327	13.0211
AKAP12	65.036	14.9779	21.7686	28.5286	70.4213	7.0605	13.547	3.10525	52.7078	17.0339	45.3412	22.4254	3.67856	39.0163	21.3831	0.125384
AKAP13	28.0974	23.3061	4.99196	16.8617	20.4112	60.2049	10.5361	5.09713	32.7634	27.613	16.4748	17.8525	19.1506	17.8295	57.9091	69.7153
AKAP14	0	0	0.762179	0	0	0	0	0	8.33543	0	3.39317	0.132122	0	28.1539	0	0
AKAP17A	0	0	0	0	0	0	0	0	0	0	0	0	0	0	0	0
AKAP2	96.084	17.5331	7.91155	31.1969	32.0962	46.7178	18.7596	2.56576	74.0576	23.5946	13.6066	12.8736	4.9628	11.9174	17.0036	7.68992
AKAP3	0.280165	0.621396	0.621919	0.390033	0.628582	0.598559	0.367371	0.282131	0.511061	0.615153	0.640043	0.540732	0.395641	46.3237	1.03363	0.491736
AKAP4	0.218698	0.057432	0	0	0	0	0.0489654	0	0.0623443	0	0	0	0	110.966	0.0307714	0
AKAP5	0.042168	0.788284	7.39684	0.161814	0.86317	0.101692	0.752751	0.0530883	0.711614	0.739431	0.537379	0.216993	0.0430863	0.480831	0.210756	0.636329
AKAP6	0.352086	1.09025	18.8515	1.11096	2.05751	26.3504	1.11398	0.075502	1.75865	0.757232	0.581621	2.95484	24.7219	2.95279	6.74284	0.225839
AKAP7	4.46446	3.34357	4.55239	4.37766	3.00216	4.55731	3.97626	6.48468	1.86131	2.44777	5.20767	5.01803	1.10798	5.91221	2.42399	4.76029
AKAP8	12.0051	19.0208	7.01402	6.70831	5.42132	8.58227	10.6659	2.62938	8.10822	12.5949	10.6964	10.8308	17.2259	8.50866	12.2962	7.80255
AKAP8L	19.5173	29.2648	41.6332	15.9878	45.5755	23.6716	24.1273	6.2806	37.2109	41.4607	19.5711	42.8223	55.4612	41.1179	19.2691	18.7334
AKAP9	3.20853	3.75223	3.36352	2.42395	3.55433	5.75395	5.65425	2.81503	2.44534	2.78645	5.18489	3.05711	4.63099	2.95955	5.50188	3.90083
AKD1	2.05526	1.94608	2.73756	1.2383	3.51592	3.83603	2.04678	0.488316	2.83338	2.08006	2.10683	2.29836	0.839715	4.87651	2.79165	0.872371
AKIP1	7.67543	11.0363	8.77028	6.30849	8.07508	8.91532	8.60248	3.24965	5.88643	8.91423	11.2384	8.84283	7.65505	11.9201	11.0142	5.00475
AKIRIN1	13.8236	22.3409	34.2907	17.4959	15.2194	24.4678	34.9953	11.9027	15.4376	30.383	24.7158	13.4386	7.18906	34.539	18.7547	38.2909
AKIRIN2	25.6198	28.1329	31.6519	41.1312	13.2271	17.3668	19.7909	8.7501	22.9577	23.9223	23.0013	12.1391	54.8091	28.5711	31.4485	40.9985
AKIRIN2-AS1	5.16899	3.16359	2.01795	1.86781	0.91282	1.70681	1.38489	0.543162	11.0177	6.47354	2.86866	2.76161	4.94542	2.31309	5.04207	6.46631
AKNA	10.001	33.8188	1.16053	4.6332	4.3622	1.62442	2.1854	1.59972	9.80397	29.628	10.9521	4.87235	0.668145	3.54939	2.51865	76.1048
AKNAD1	0.0157648	0.0652444	0.0637751	0.0856026	0.123387	0	0	0	0.0783848	0.11321	0.00409363	0.134531	0.0264771	2.53367	0.0297007	0
AKR1A1	38.5431	83.8975	23.7787	40.9806	35.0618	18.0997	89.7259	85.9175	32.1738	46.8121	51.6429	47.7494	26.3043	36.3153	41.8978	47.2079
AKR1B1	40.7975	48.0637	43.6316	24.8269	21.2213	79.5161	102.684	7.64457	25.2881	66.8136	46.8347	46.9064	55.0046	48.6779	54.1365	33.429
AKR1B10	0.0889786	0.204397	0	0.0362326	1.04708	0.0441615	3.41945	2.53902	0.168816	0.36617	0.372672	11.5461	0.388852	0.57774	1.88581	0
AKR1B15	0.283181	0	0	1.56177	0.000243914	0	0.00101095	0.0852197	0.0122536	0.0959604	0.0100287	0.287263	0.569961	0.63494	3.54086	0
AKR1C1	55.267	47.8083	4.71826	529.455	15.5519	23.2127	65.189	287.731	35.0708	88.8695	15.3019	45.4843	11.6909	43.8903	72.2564	0.351131
AKR1C2	38.8917	20.234	0.580047	259.34	2.80028	3.63933	17.8949	53.3957	6.44261	9.55286	4.43352	23.243	6.74149	10.8996	16.034	0
AKR1C3	115.565	27.2142	4.56407	324.731	29.7068	9.13372	149.315	188.507	36.1307	41.1019	17.2981	34.0144	8.0514	25.8371	24.3089	11.8413
AKR1C4	0.12042	0.0315645	0.0018741	0.541815	0.0343459	0.00434772	0.241497	93.0562	0.00552161	0.00808456	0.0108896	0.0204841	0.0160094	0.32589	0.0127133	0.00206965
AKR1CL1	0.0426475	0	0	0	0	0	0	0.525361	0	0	0	0	0	0.0766913	0	0.172418
AKR1D1	0	0	0	0	0	0	0	24.4422	0	0.0359701	0	0	0	0.767656	0	0
AKR1E2	1.24514	1.39529	0.467787	1.15086	0.317279	0.39753	0.432971	0.155369	0.507162	0.37344	0.293911	1.53395	0.117991	16.4988	1.22101	0.165378
AKR7A2	17.1055	18.5701	17.827	27.8516	19.2623	18.8071	32.0756	23.2147	18.2687	21.7945	25.9031	30.7105	25.2973	22.3808	18.4204	24.2025
AKR7A2P1	2.84518	2.20127	1.44796	3.3185	2.58731	1.94071	6.97255	4.11231	2.09282	1.3494	3.00216	3.13776	3.01877	3.60027	2.33985	2.71853
AKR7A3	0.530506	1.12173	1.26244	0.996291	4.29293	0.0320584	30.3524	36.7516	0.20336	0.123435	0.584421	0.323312	0.205384	0.927935	0.391103	0.0525189
AKR7L	0.111606	0.595885	0.761623	0.0904425	0.269066	0	2.36523	1.43895	0.0323339	0.238669	0.481546	0.041671	0.0772877	0.14092	0.29443	0.039191
AKT1	87.4644	80.5154	35.4055	80.1994	65.2406	80.6822	53.3788	35.2367	62.2637	63.2393	68.0689	56.8732	37.9206	45.459	56.8581	64.0275
AKT1S1	29.6159	23.9755	14.3835	31.3342	25.3343	24.2106	21.0136	20.2997	9.95155	23.7591	20.516	24.0935	60.2016	23.5492	32.0987	9.65095
AKT2	16.7824	14.9282	4.36161	35.1007	9.5021	15.2856	14.6609	11.0471	8.84515	18.2581	18.9942	14.3417	16.4936	13.7185	33.6057	19.8861
AKT3	25.7033	7.11142	20.9685	7.14344	28.4105	6.63845	7.55661	0.956524	13.5081	13.4596	15.6777	12.8442	2.92176	12.8062	13.3829	5.65487
AKTIP	10.3143	9.63876	17.4823	10.1769	9.49093	15.8208	12.1745	7.79233	11.2851	15.81	10.6596	10.5377	16.6372	16.4027	21.489	14.8452
ALAD	11.2579	15.5283	36.1021	46.4587	13.6209	32.1022	20.1698	30.3906	7.40829	14.695	20.0633	21.7862	8.44144	15.1132	21.2688	17.7151
ALAS1	27.0661	21.7463	32.175	28.4126	17.1909	74.0744	37.8133	152.454	33.1764	16.217	22.0537	21.629	27.8932	24.2902	20.3534	20.7867
ALAS2	5.702	0.21174	0.462275	1.73944	21.3362	0.431862	0.114232	0.163408	60.8453	0.469315	0.233725	0.975994	0.0926461	5.41935	0.0103915	0.0293842
ALB	0.261396	0.67019	0.562461	0.596068	0.171798	0.41566	49.832	14450.8	0.602411	0.651551	0.159133	0.121726	0.120916	1.17031	0.306706	0.517557
ALCAM	1.79517	4.23725	27.3237	5.98224	9.25755	1.66414	11.8754	6.743	29.1953	5.72086	10.2332	17.0927	0.40247	5.4126	35.7283	5.61835
ALDH16A1	16.0013	21.5913	1.79906	13.6971	5.33486	3.53847	10.7012	5.17829	3.74154	16.3148	10.3365	7.05444	4.01268	6.27932	5.06354	16.2259
ALDH18A1	9.26461	13.6704	6.73373	14.1381	11.2944	4.62084	23.3252	12.1212	9.25483	16.1948	27.7564	11.9879	1.66692	13.896	25.8944	11.62
ALDH1A1	51.9608	44.7059	29.8592	58.9497	203.19	13.8598	123.723	99.1533	115.801	40.9224	79.1263	51.5628	17.5747	152.772	280.524	38.7587
ALDH1A2	5.71435	3.68744	1.18868	5.77055	3.73542	5.04033	12.454	0.390708	6.64817	3.94773	20.7944	9.53395	1.89892	53.3295	2.20002	0.0371808
ALDH1A3	10.837	22.3225	4.2659	13.577	13.7786	2.59238	7.55946	0.777106	12.4506	7.05737	8.25104	15.0633	3.74943	41.5543	2.1041	0
ALDH1B1	13.8963	48.1156	4.47656	12.1962	17.9728	7.36075	23.5126	19.4895	7.276	8.3493	27.4677	76.663	24.9763	19.9687	21.2438	3.3199
ALDH1L1	38.0979	0.253667	37.9494	42.505	6.55877	6.92688	63.861	47.3727	1.63334	2.98462	4.54908	13.6656	41.96	6.10517	6.57362	0
ALDH1L2	3.08506	2.30991	0.915298	1.87266	1.36056	0.986732	1.01813	0.0397962	0.599427	1.67274	1.24562	1.94542	0.566122	1.72286	1.67021	0.0786713
ALDH2	233.922	48.5944	143.078	462.529	164.106	165.58	102.346	316.565	158.197	65.3181	81.0372	127.491	70.3942	56.3259	95.2949	86.9726
ALDH3A1	6.1653	1.03939	0.826387	0.547968	0.611508	0.10259	1.41955	0.223957	11.3944	0.057291	1.70142	0.772414	1.07668	2.40228	0.93466	0
ALDH3A2	28.5062	12.3807	11.1422	53.188	18.9508	16.9943	32.12	25.9119	39.1581	10.516	27.3572	24.2517	36.5336	23.1017	55.7248	11.7516
ALDH3B1	7.19178	4.60241	1.97491	6.31627	4.26265	1.98675	7.80178	1.49658	27.6412	1.6363	8.68734	5.78544	1.38269	2.19929	1.97084	33.0176
ALDH3B2	0.185575	0.0621748	0.0277297	0.913968	0.118677	0	0.779505	0	0.65611	0.0366743	0.764934	1.45153	0.0182492	0.297055	0.063803	0.435491
ALDH4A1	8.14211	3.40447	16.971	32.0136	3.95397	12.3857	83.4113	128.77	2.80533	4.04853	4.13506	10.399	16.905	4.37719	6.26596	2.09694
ALDH5A1	3.08217	3.58652	19.912	10.0825	2.25671	9.42386	4.18215	13.4772	1.92137	3.48005	5.53656	3.63204	3.57291	3.14838	10.9866	3.80052
ALDH6A1	14.4561	4.32739	49.5378	15.7642	12.2271	26.2104	37.9396	39.0286	5.26132	5.86457	12.3946	14.8688	17.2953	10.0552	19.4844	5.80657
ALDH7A1	3.56525	2.61651	21.9357	6.28234	2.70039	4.50972	8.07679	2.97966	1.91653	1.87545	12.5916	5.40673	1.06934	4.50167	7.10582	0.194894
ALDH8A1	0.087389	0.436263	1.266	0.151922	0.214406	0.064399	33.041	54.8732	0.0267159	0.543794	0.254064	0.676702	0	0.127886	0.157677	0
ALDH9A1	46.203	35.4102	34.609	104.719	27.8086	35.1636	51.921	25.71	23.279	27.2842	43.7655	38.8704	27.5106	62.0279	82.1594	29.4798
ALDOA	454.659	399.411	754.102	931.993	645.164	1494.3	609.885	103.18	387.813	430.804	418.902	799.029	3781.93	350.009	866.225	546.597
ALDOB	0.079977	0.254942	0.55602	0.275298	0.74814	0.604126	549.466	627.121	0.0762168	0.277329	0.165754	0.0685736	0	0.0513829	0.0844778	0.0616393
ALDOC	8.52003	17.0759	568.478	143.879	15.7151	181.998	5.82765	33.5884	12.5141	18.4247	22.165	35.1554	2.79469	9.15057	5.9548	16.0813
ALG1	2.49411	5.25441	2.26097	2.85539	1.05655	0.966113	3.12285	2.77246	0.777103	2.57567	2.64813	2.02152	1.26643	3.47877	4.44693	3.67636
ALG10	1.73127	0.559261	0.524341	0.747881	0.311579	0.766473	1.08448	0.274033	0.396512	1.29576	1.35112	0.639551	0.533453	1.30967	1.18308	1.76893
ALG10B	1.3962	1.14004	0.856176	1.16248	0.401682	0.955568	1.1774	0.246202	0.475689	0.715213	1.66681	0.641669	0.380986	1.03919	1.02682	0.647322
ALG11	2.93546	3.67254	1.97001	3.1457	2.86633	3.07144	3.53655	1.69057	2.21011	2.24021	4.36445	2.14088	1.72084	2.84744	4.08255	4.04637
ALG12	7.59717	13.8282	2.17345	11.0823	9.73089	5.80032	17.2296	12.3272	4.73174	16.4026	12.7701	9.8373	6.24821	10.0778	12.5524	8.74728
ALG13	5.02265	8.05699	4.57632	5.5033	3.93313	4.8071	7.08231	3.02935	4.72655	9.20795	6.75445	5.33483	1.67103	10.5255	8.57163	4.45062
ALG14	4.01106	10.9732	5.32437	10.9834	3.33737	3.19805	8.50743	11.0747	1.44212	4.44234	5.12181	3.52977	1.4309	6.55266	13.566	4.00961
ALG1L	0.052905	0.588462	0.845527	1.05955	0.943878	0.0554448	2.1437	0.0795861	0.550754	0	0.990411	0.986512	0.605789	1.24731	1.12148	0.119536
ALG1L2	0.0829766	0.122626	0.068543	0.0289888	0	0	0	0	0	0.0785834	0.143318	0	0	0.0450043	0.023984	0
ALG2	6.82968	7.67871	4.1697	5.30598	4.42176	5.02861	18.6794	9.03087	7.50821	11.468	14.0984	6.19282	3.53096	8.95589	10.3377	11.336
ALG3	18.6859	21.8258	6.3241	16.6166	16.1526	8.33958	23.8517	45.8483	11.7197	29.3352	14.8513	24.7792	20.9491	20.8676	16.8759	15.3404
ALG5	19.444	29.9358	11.8981	24.6397	13.1787	7.21084	26.5697	26.3308	10.223	21.107	17.2462	16.1004	9.76871	14.1909	33.9899	12.6908
ALG6	2.17393	2.36136	0.880348	2.57557	1.64434	0.901879	2.49609	1.0546	0.975949	2.5435	2.85146	1.70203	1.15915	2.61638	1.56521	3.28191
ALG8	14.0625	15.7185	5.5355	22.7479	10.3686	6.38068	19.1616	14.3408	6.7339	13.4626	21.0694	12.9556	3.79125	28.8478	14.5555	12.3641
ALG9	8.21767	4.93182	3.61891	7.1702	3.30191	2.17117	3.52972	2.14901	1.87457	2.53831	8.18249	4.35686	2.20822	6.02861	4.74134	1.93596
ALK	0.023929	0.0366318	0.683731	0.0347396	0.552073	0.0118577	0.00802311	0	0.0127387	0.109276	0.0817041	0.0583968	0	0.406293	0.0165518	0
ALKBH1	3.01151	3.15299	1.69767	1.83324	3.27367	4.53754	3.06136	1.34157	3.31606	4.32557	2.91655	5.07781	5.01696	5.1108	2.98967	4.81785
ALKBH2	8.9282	12.7833	11.3785	7.97375	10.2331	4.15935	7.31893	14.6699	5.90027	8.38427	11.4704	13.5748	10.5569	10.7588	10.2719	5.25712
ALKBH3	8.29079	13.2016	7.0454	8.13895	3.536	5.36143	5.06881	5.36356	3.14782	6.51464	9.98729	8.19059	12.2507	8.9033	9.93108	7.24345
ALKBH4	1.29586	5.33152	3.38902	3.05857	1.69329	1.77346	4.25574	1.8047	1.10322	4.53102	3.58017	3.71658	1.40933	3.15162	5.36218	4.86926
ALKBH5	54.4525	39.9036	51.1059	39.8844	49.4361	87.6662	38.4223	21.1751	39.0074	69.055	55.6385	51.3164	150.905	102.92	56.5568	54.7196
ALKBH6	3.72018	15.5496	12.1303	6.74354	5.29823	4.43626	10.6627	6.55005	3.37678	10.7428	7.28135	10.2574	2.45047	5.02815	9.38782	4.5094
ALKBH7	13.5399	18.4886	8.8166	22.0199	24.3397	34.8626	20.6064	22.3766	16.8967	20.8739	19.3646	33.7187	17.7564	118.607	18.5629	22.8722
ALKBH8	1.53904	3.32774	1.44603	1.84866	1.18144	1.75966	2.1369	0.974254	0.359995	1.94895	2.7214	2.3788	1.81168	2.42297	3.51499	3.45689
ALLC	0	0.188723	0.0311936	0.0394992	0	0	0.241643	0.137664	0	0	0	0.0318901	0.0848825	9.15581	0	0
ALMS1	2.34922	1.44473	1.31862	1.06801	1.55781	0.819997	1.15609	0.298505	1.58461	1.1773	5.01314	2.01477	0.858979	10.7109	2.14462	2.49539
ALMS1P	0.0331442	0.158619	0.0464377	0.0665795	0.0421452	0.0624023	0.351809	0.0802065	0.211876	0.586853	0.790629	0.315455	0.00113019	0.820089	0.0360089	0.092434
ALOX12	0.46857	0.882969	0.203615	0.335521	0.533256	0.100236	0.473617	0.0706458	1.85153	0.51629	0.275429	0.273722	0.0192833	0.419988	0.339724	6.5488
ALOX12B	0.17877	0.27452	1.16856	0.0484388	0.0242234	0	0.077745	0	0.0280479	0.0244598	0.0212183	0.0466157	0.0222161	0.192959	0.0400135	0.214416
ALOX12P2	0.0080609	0.0244548	0.319845	0.0772316	0	0	0.363188	0.372831	0.364707	0.181587	0.298852	0.236289	0	0.345285	1.4505	0.104025
ALOX15	0.00966828	0.0463627	0.0117319	0.105416	0.606207	0.0386446	0	0	16.2867	0.380775	1.51952	0.805522	0	0.968301	0.0402768	0.283804
ALOX15B	0.62317	0.163175	0.46145	0.475994	0.304995	1.04057	1.6111	0.749036	2.49446	2.8605	0.254704	1.28762	0.00893274	0.193594	0.792889	1.19061
ALOX5	6.00245	30.5026	2.66785	2.83696	0.824756	3.67327	6.94114	1.62989	20.7242	14.016	2.3371	15.8265	0.367729	2.55299	1.39211	79.4624
ALOX5AP	29.3088	30.6303	18.1423	11.8348	10.728	13.0806	23.438	2.66939	81.529	60.2758	8.9913	14.8698	2.59419	8.60711	4.39712	209.537
ALOXE3	0.0671587	0.0505088	0.631908	0	0	0	0	0	0	0.00795026	0.0430875	0.0975849	0	0.866553	0.140701	0
ALPI	0	0	0	0	0.0353434	0	0.281758	0	0	0	0	0	0	0	0	0
ALPK1	2.92244	5.0759	1.13757	2.21856	2.12047	1.28864	3.09996	0.68041	2.93092	4.33852	5.97349	3.90798	1.55505	1.68387	2.27439	4.53764
ALPK2	0.292974	0.481648	0.0183154	0.53428	0.0316455	36.7931	1.94686	0	0.039623	0.367987	0.0802942	0.0482722	19.1104	0.59531	5.74896	0.0831202
ALPK3	3.07218	2.4267	0.721924	4.1384	1.4364	34.4445	3.4859	2.04774	3.86487	1.96198	0.479731	2.02263	115.772	1.99	22.7509	0
ALPL	60.5463	21.4133	12.4639	11.5231	11.777	9.24326	15.6312	31.5182	24.0164	24.941	3.24508	3.133	0.947277	10.5945	9.65125	31.7544
ALPP	0.00469836	0	0	0	0	0	0	0	1.02596	0	0.0729812	0.0313216	0	0.00681823	0	0
ALPPL2	0.00676795	0	0	0	0	0	0.0543863	0	0.30592	0	0.0206852	0.00133473	0	0.443908	0	0
ALS2	4.1025	3.98666	6.15521	3.46926	2.08502	9.49348	4.43783	3.47499	3.16278	1.91919	3.7363	3.42201	4.21792	4.47799	5.11141	2.92734
ALS2CL	1.73614	3.60536	0.518643	3.25398	0.845671	4.79351	15.4984	1.85622	6.57508	2.52744	2.27343	4.31947	1.09865	0.790113	8.92666	0.706986
ALS2CR11	0.235422	0.173296	0.235635	0.317026	0.0507789	0.995644	0.0280481	0.00265084	0.0488939	0.0686112	0.229382	0.0830603	0	19.415	0.0787104	0.163625
ALS2CR12	0	0.278957	0.102264	0.193618	0.0717287	1.09091	0.233678	0.034793	1.102	0.324772	0.833932	0.254179	0	6.59851	0.287504	0.194192
ALS2CR8	0.727456	1.38555	2.05265	0.896136	0.470934	0.803677	0.952695	0.173109	0.743797	1.70884	1.90059	1.8149	0.360231	3.35098	2.10308	0.552973
ALX1	0.0155178	0	0	0.0139091	0	0.017487	1.60943	0	0	0	0.0869037	0.688101	0	0.544983	0.0504625	0
ALX3	2.53345	2.73147	1.34875	2.12259	1.29815	0.0872717	1.6435	0.453288	0.264662	1.31763	3.74437	1.26352	0.568747	1.902	1.63009	0.530608
ALX4	0.0433045	0.0478829	0.139093	0.538624	0	0.00709482	0.0187841	0	0.0301415	0.0332495	0.0483123	0.018186	0.0641106	0.264388	0.191477	0
AMAC1	0.0234494	0.208571	0.0134355	0	0	0.236932	0	0	0	0.0878203	0	0	0.360945	0.554534	0.0194124	0
AMAC1L2	0	0.338384	0.0378296	0.109359	0	0.0689958	0.05781	0.0439905	0.2376	0.792746	0	0.06026	0	0.336326	0.0675253	0
AMAC1L3	0	0.0870196	0	0.0287787	0.0565843	0.0728041	0	0	0	0	0.0243182	0.0422473	0	0.531636	0.0235098	0
AMACR	2.5121	4.19507	9.51381	6.02033	5.96926	1.24599	54.7642	8.39903	2.31366	3.09261	3.63781	16.2626	2.91956	4.97925	3.49595	6.06446
AMBN	0	0.0322977	0.0114047	0	0	0	0	0	0	0	0	0	0	0.0993164	0	0
AMBP	0.0345292	0.0585703	0.0230153	0.0915456	0.127958	0.100429	12.0597	2629.41	0.046223	0.0396113	0	0.0768565	0.0171001	0.482598	0.187269	0.156706
AMBRA1	7.28545	7.17579	8.60831	5.66419	6.2263	5.97973	7.26908	2.76353	5.79884	7.59091	9.44069	9.89502	9.99682	9.05111	9.66302	11.1104
AMD1	14.2509	19.8169	27.1791	11.2221	21.275	31.0367	28.9076	9.28626	20.3629	23.808	31.8789	22.3458	8.23333	29.9103	37.3852	31.4944
AMDHD1	0	0.556617	0.246608	0.221549	0.22006	0.237466	1.87539	39.4327	0.0355044	0.373385	0.114766	0.249807	0.0999837	0.477981	0.515762	0.617506
AMDHD2	6.08476	12.4073	1.87527	7.82497	2.43974	2.21437	6.53182	1.40394	1.60006	6.85998	4.41976	5.70701	1.4671	11.9058	8.74269	4.15572
AMELX	0	0	0.0530472	0	0	0	0	0	0.103375	0	0.171236	0	0.203219	0.208525	0.034608	0
AMELY	0	0	0	0	0	0	0	0	0	0	0	0	0	0.161653	0	0
AMFR	44.2696	33.8613	39.2011	34.0813	24.4986	29.6321	78.2412	34.8262	28.044	33.4313	37.8909	31.1041	217.965	55.431	40.9432	38.2042
AMH	0.0827401	0.204873	0.510934	0.207442	0.360174	0	0.792343	0.182438	0.0438441	0.734189	0.0886198	0.50616	2.15556	3.9406	0.268493	0.0421538
AMHR2	0	0.0174142	0	0.0971081	0	0.0223114	0.0179941	0.367039	0.0850129	0.0157787	29.8606	0.184548	0.945198	3.12529	0.178244	0
AMICA1	1.70613	5.25889	0.00977227	2.22452	0.968455	1.14454	0.59811	0.928972	10.3811	16.1746	1.55586	1.34144	0.173198	1.6258	0.557585	197.801
AMIGO1	1.95882	1.25378	7.69156	3.58396	2.41676	5.57456	1.80193	0.918582	1.10393	1.96891	4.76411	3.64637	7.86953	2.96529	5.33437	5.86787
AMIGO2	5.48811	6.8999	1.3345	14.5156	9.3324	1.19145	4.94601	0.928666	7.74218	7.0028	32.216	14.8997	0.302716	9.45292	2.94178	3.87878
AMIGO3	0.318519	2.13624	0.423157	1.07366	0.479176	0.340349	1.62235	0.690171	0.586607	3.57508	2.16203	0.816924	0.421019	1.84703	0.967367	1.29247
AMMECR1	1.13933	1.7663	0.960205	1.11463	0.497248	0.621869	2.62166	0.853794	0.92114	2.14779	4.19971	1.05716	0.175813	1.84177	1.37274	2.8404
AMMECR1L	8.28613	6.7426	2.81404	7.85142	4.4639	5.83687	6.92551	1.82651	4.89983	6.98211	8.88519	5.45157	3.61966	10.5238	5.63488	6.54122
AMN	0.127765	0.513761	0.0625849	0.278093	17.0301	0	62.784	6.49814	2.54493	1.1455	0.16837	0.698589	0	1.15652	0.500637	0.0922952
AMN1	2.43029	4.9174	14.8721	3.53564	2.44798	6.76161	4.04178	1.07668	5.51749	5.99614	8.3635	5.14268	4.22726	19.7676	3.52422	2.87985
AMOT	1.91297	0.951115	13.6775	10.4901	3.18536	2.15641	6.79692	0.635067	1.15986	1.78121	6.76323	5.37664	9.906	15.6908	10.9928	1.73512
AMOTL1	21.4955	11.1304	4.36259	13.4033	20.2294	9.95463	5.44007	4.76622	19.4255	6.96255	7.95484	27.095	90.6865	11.6328	26.4305	0.420958
AMOTL2	26.3668	12.6849	8.55491	43.7212	7.85378	10.3201	9.59235	1.07867	11.8005	11.1358	5.86073	15.095	4.64466	9.50832	16.7644	0
AMPD1	0	1.70027	0	8.56677	0.185784	0.0100977	0	0.025684	0.263544	4.51528	0.299031	0.0186948	138.671	1.50624	4.9767	0
AMPD2	4.88428	12.5141	23.0476	7.10487	5.94318	2.93375	11.6568	7.09192	12.0986	23.5756	18.4404	11.0968	2.39253	9.64383	5.26219	38.3054
AMPD3	3.412	5.42059	6.87242	3.43023	0.723642	0.787866	3.68346	0.173942	2.37264	5.76472	3.30735	1.74271	28.0691	1.4152	6.08666	10.1241
AMPH	7.66484	0.61929	40.5854	1.03253	4.65744	0.843229	0.92187	0.181405	0.402939	3.01304	0.770851	2.72669	3.68936	2.70345	1.58943	0.137344
AMT	3.47186	6.31234	10.9054	9.55106	5.78272	10.0548	11.5177	8.93014	5.082	12.0782	7.56068	9.92449	0.340451	7.02085	7.12821	0.414352
AMTN	0	0	0	0	0	0	0	0	0.100958	0	0	0	0	0.0331618	0	0
AMY1A	0	0	0	0	0	0.0122012	0.0455323	0	0.0119907	0	0	0	0	0	0	0
AMY1B	0	0	0	0	0	0.00605135	0.0225315	0	0.00594804	0	0	0	0	0	0	0
AMY1C	0	0	0	0	0	0.00620498	0.0223173	0	0.00617133	0	0	0	0	0	0	0
AMY2A	0.83628	1.85698	1.94812	2.68327	0.691385	2.87274	2.19258	0.602901	4.41564	2.67678	5.20147	0.76659	0.839053	1.08773	3.23978	0.122502
AMY2B	1.85926	4.09989	3.07195	4.85985	0.72773	3.01233	4.35025	0.656127	2.08285	4.22953	3.39398	2.10762	1.37341	0.80048	4.87254	0.803489
AMZ1	0.00567981	0.122331	1.53273	0.00531658	0.0104639	0.00853052	0.0279763	0.0601938	0.307625	0.180558	0.0710373	0.0173741	0	0.0861889	0.15989	0.0284539
AMZ2	25.4822	22.7864	44.3091	32.4709	26.8371	34.1078	20.8871	6.40532	18.5695	30.5502	25.1475	30.9489	24.8623	83.0159	21.3464	23.8485
AMZ2P1	2.5847	2.57269	9.48791	3.02901	3.08491	2.59168	1.71363	0.385042	1.34315	2.36017	5.28892	4.3448	1.77893	11.0986	2.23004	1.44279
ANAPC1	5.6113	7.06115	4.54697	5.0267	3.92241	4.76952	4.43899	2.12536	3.11193	7.3605	7.24587	4.96459	4.31469	7.98095	5.78925	8.66295
ANAPC10	3.3375	4.8413	4.14785	4.41254	3.95726	4.01155	5.5184	2.85897	3.81361	4.63319	4.09253	5.22311	4.40623	9.99915	5.66124	3.4604
ANAPC11	26.7582	35.0211	17.649	30.372	33.9492	35.6776	31.664	19.7779	25.1465	39.4649	24.8868	28.9353	28.2158	48.6364	36.5951	24.9863
ANAPC13	28.7666	39.788	31.129	46.8553	33.2547	45.6796	47.8603	18.7136	22.3937	26.0914	43.9551	27.1834	23.6197	29.7959	58.4431	31.6784
ANAPC16	29.7657	46.4258	8.1599	28.0628	44.3425	63.1055	35.7733	14.7522	23.1729	45.6479	36.6894	50.8379	30.3209	27.8344	39.6074	38.8418
ANAPC2	8.49042	13.6764	9.47834	11.3096	4.32077	9.23036	12.0753	6.09386	5.51806	12.0494	16.0632	10.7212	8.06539	26.2081	12.6701	11.2957
ANAPC4	4.77619	7.46644	3.72244	6.34969	4.37727	4.37824	6.80688	2.21248	2.81616	5.83744	12.0826	10.9501	4.58357	7.69881	8.92093	5.41308
ANAPC5	25.2421	47.881	36.3588	31.6331	21.647	27.6584	32.446	20.9696	16.0622	39.9187	31.4265	28.4065	31.1669	26.2428	37.8062	41.263
ANAPC7	7.3247	21.4118	13.127	12.6932	9.60385	13.5707	17.4067	5.46639	6.88742	16.8696	22.7445	16.7619	18.595	27.7485	18.5747	15.8975
ANG	39.5378	13.705	2.95723	16.3699	30.5899	7.11076	19.0321	1008.59	19.0359	20.738	23.6659	34.3955	4.99022	11.4093	6.91353	5.16137
ANGEL1	9.31537	6.20246	6.45361	4.31741	5.25974	5.84643	4.77539	2.58236	10.3405	9.79224	7.24036	6.39973	7.04144	17.5235	5.85067	7.58352
ANGEL2	5.27957	8.09006	5.56578	5.74615	1.80155	3.10843	4.44141	1.44073	1.95847	3.78324	9.7329	3.81524	2.79148	4.16429	5.23255	7.12631
ANGPT1	2.84479	1.96381	0.92474	15.4702	1.86796	2.4329	3.64883	0.0632052	18.0192	2.84567	2.48988	6.15457	0.472058	2.71324	2.41116	0.882744
ANGPT2	8.53769	4.35369	1.37452	1.64114	6.89357	0.72568	0.668905	0.596306	1.57346	7.92895	1.62917	1.72213	0.924486	3.08953	3.12796	0.0345
ANGPT4	3.96	1.20085	0.0811795	1.64518	0.326166	0.104039	0.0825352	0	0.0593926	0.883559	0.235021	0.511567	0	0.433298	0.572634	0.112374
ANGPTL1	5.80363	13.9275	0.464459	5.69517	23.5201	4.60951	3.95993	0.753938	2.68175	5.95314	7.86437	8.02425	6.65644	19.3563	17.0875	0
ANGPTL2	170.812	34.2384	6.8547	120.275	37.3418	23.5447	4.41698	1.00238	20.9748	23.7327	85.3877	48.313	40.5198	15.9642	10.0676	0
ANGPTL3	0	0	0.0150441	0.0149757	0	0.0177355	5.47921	75.7461	0.0427577	0	0.0555596	0.0111159	0	0.0739276	0.00497537	0.0171751
ANGPTL4	160.049	40.0912	25.4909	70.3868	46.0532	12.2796	25.7078	20.8671	30.1123	12.005	0.332506	19.5464	2.42787	10.8583	5.43601	0.156336
ANGPTL5	1.10882	0.560339	0.161256	1.58111	0.466154	0.80788	0.0505611	0	0.597842	0.512216	4.06917	0.80202	0.342048	1.91266	0.280332	0
ANGPTL6	0.0252085	2.33432	0.300048	0.184583	0.134102	0.0494595	0.125736	11.9769	0.363853	1.8949	0.53431	0.0344271	0.261197	1.2364	0.0215183	0.606135
ANGPTL7	3.53117	1.35507	0.0394341	0.402327	5.00666	1.00003	1.99365	0.00673443	0.59483	11.9774	0.151305	4.42653	2.24186	1.76195	0.581072	0
ANK1	0.783121	0.451886	4.39475	2.17625	0.535098	36.0525	0.193848	0.00467259	1.44102	1.18888	1.14047	0.509978	7.70087	1.26909	7.96432	1.31554
ANK2	11.8403	7.8008	55.1879	7.78111	13.7617	35.0976	12.6136	0.0635688	3.1714	7.1641	10.3113	5.34848	5.5945	8.36123	5.08299	0
ANK3	0.935064	2.57886	29.7111	3.72815	10.8929	34.915	26.3746	1.00594	2.85851	2.852	4.37146	5.99706	16.6926	7.30113	15.7044	2.34246
ANKAR	0.352154	0.590285	0.219517	0.196921	0.539224	0.348676	0.272553	0.119277	0.207813	0.444461	0.548021	0.912871	0.403014	3.58822	0.645932	0.457705
ANKDD1A	2.13245	7.35343	5.07027	7.65047	1.44841	0.719431	1.77702	0.158449	4.58442	1.8661	8.23413	4.11166	0.482284	8.49965	2.43597	1.14328
ANKFN1	0.0555495	0.0331718	0.642849	0.0303379	0.0899355	0	0.0857794	0	0.490784	0.0558877	0.516154	0.478714	0	0.700457	0.0390781	0
ANKFY1	7.02132	7.90262	10.7797	8.47429	11.0772	7.60619	10.2435	3.62597	4.5302	9.33574	13.9632	10.2451	5.37872	6.38886	8.19673	16.3918
ANKH	7.8758	8.98149	15.4759	7.7354	5.43748	20.6864	3.97082	4.94604	5.67127	9.33753	9.43616	5.42312	8.08627	5.40114	14.2667	8.4058
ANKHD1	29.0232	19.5048	16.083	14.3535	12.4768	12.7973	18.214	8.61325	18.7695	15.0957	22.0133	13.9081	28.0949	20.2868	25.4509	20.9592
ANKHD1-EIF4EBP3	4.47192	4.54923	0.603212	4.76015	6.87043	4.14731	3.03386	0.925715	3.33024	5.05423	4.84171	3.99838	5.38103	8.03132	1.72512	5.69029
ANKIB1	5.73081	5.58484	10.2606	6.96305	4.87393	5.84132	8.54914	1.05107	3.68084	6.89321	9.12828	5.52221	2.28129	10.3875	7.67798	6.83953
ANKK1	0	1.05376	0.0580467	0.210887	0.0104336	0.0312057	0.100752	0	0.14012	0.182033	0.303957	0.319951	0.0686652	0.375064	0.026638	0.059244
ANKLE1	0.0868049	0.901955	0.213637	0.144711	0.148801	0.116226	0.104745	0.0296701	0.194516	1.85574	0.384455	0.22651	0.044278	0.185691	0.0590808	0.52377
ANKLE2	14.2463	18.0381	9.90364	13.7362	9.20835	10.663	13.545	2.30527	14.956	16.218	16.0713	9.80862	20.3495	35.731	13.493	13.8555
ANKMY1	1.31231	2.51085	1.93378	1.64346	0.492931	0.715195	1.55371	0.634654	3.18774	3.23119	3.44121	2.69354	1.20191	11.7333	1.70447	2.34051
ANKMY2	6.29218	4.76621	19.4462	5.46889	6.5511	9.65964	7.27317	1.6417	4.39993	4.35669	10.5211	12.9981	3.47337	7.50061	8.50564	4.91555
ANKRA2	3.08132	5.56884	3.61298	3.09352	2.57407	3.72319	4.25566	1.57111	2.34967	3.68338	5.32246	5.54904	1.19295	4.47541	9.72967	4.75278
ANKRD1	0.0333447	3.52003	0.0999916	0.238925	0.053258	1021.88	0.219549	0.074521	2.40012	3.77645	0.162715	0.0614731	5.46191	10.1503	503.547	0.0779937
ANKRD10	16.6175	25.3374	9.66035	17.1458	17.4722	19.6934	24.3712	7.08565	22.986	51.5248	22.6966	23.9116	44.2114	16.5472	22.9612	14.7381
ANKRD11	11.3534	16.1653	13.3819	6.6399	10.2725	10.7468	8.34269	2.86435	7.43639	12.1445	14.2923	10.4429	12.4265	11.3222	10.1919	9.02955
ANKRD12	3.07977	5.85032	4.24077	2.73785	3.46799	3.95773	3.52321	0.839205	2.38319	5.20201	3.2157	4.22906	3.21661	5.15557	4.65962	7.53312
ANKRD13A	13.9786	30.3433	8.69234	8.16291	7.4883	7.34294	13.3882	3.77244	13.5968	19.1886	11.4884	17.5595	3.36698	30.7644	21.8181	41.2459
ANKRD13B	2.26924	1.37446	5.17807	3.16151	3.72215	2.43526	0.770408	0.0924138	1.45242	4.66026	5.97559	4.55637	4.52457	10.0186	1.73337	0.309764
ANKRD13C	4.59837	5.11028	5.22922	4.39923	2.96277	2.83686	4.24094	0.934076	3.25474	3.39983	4.94367	3.20374	3.20282	2.98339	5.95974	4.55388
ANKRD13D	6.10218	19.4747	12.9297	7.18618	6.36287	3.34737	6.90056	1.66226	14.3575	39.4031	11.8262	18.8638	2.7157	10.5869	5.5324	17.9108
ANKRD16	1.91414	2.84596	5.57081	2.76063	1.85883	1.40563	3.16249	2.19667	3.02468	2.10719	3.45533	3.47974	1.61545	4.68706	2.63949	1.81872
ANKRD17	13.6827	8.68662	11.1706	9.6126	10.4788	12.7595	12.5989	3.92556	9.11337	10.781	13.946	8.99616	12.8648	11.3903	14.8463	14.377
ANKRD18A	0.00722919	0.0646064	0.894666	0.0551538	0.0424566	0.163732	0.300442	0.0526341	0.0503928	0.0434835	0.182255	0.10821	0.00628706	0.83588	0.799028	0.00826317
ANKRD19P	14.1735	21.1364	3.19931	10.7375	16.8061	5.33433	7.95291	4.24304	14.0246	26.7056	15.2125	17.9019	10.604	9.63966	10.1567	16.7595
ANKRD2	0.052681	0.122776	0.331716	0.751128	0.0984667	121.741	4.80363	0.12846	0.0367909	1.76231	0.0985917	0.224437	30.7607	11.6468	72.7496	0
ANKRD20A1	0.00178405	0.0048961	0.00142885	0.00532221	0	0.00950065	0.00417281	0	0.0101723	0.0177693	0	0	0	0.013181	0.00571285	0
ANKRD20A2	0	0.00801263	0	0	0	0	0.00253468	0	0	0	0	0	0	0.0156245	0.00466395	0
ANKRD20A3	0.00185256	0.0167842	0.00148715	0.00591041	0	0.00989165	0.00747889	0	0.0107233	0.0185699	0	0	0	0.0217426	0.0127028	0
ANKRD20A4	0.207051	0.318344	0.542361	0.203416	0.0842613	0.304491	0.405488	0.0481674	0.400324	0.128137	0.186036	9.74108e-05	0.0573122	1.23699	0.263616	0.184933
ANKRD20A8P	0.105285	0.0181364	0.14069	0.0394862	0.016647	0.0869765	0.0748452	0.00323387	0.187014	0.0578144	0.00951999	0.0167695	0.0139252	0.805611	0.280019	0.00625214
ANKRD20A9P	0.118482	0.0477741	0.0591445	0.0666478	0.0611364	0.0812513	0.0244673	0.00439937	0.0423063	0.0439491	0.0670825	0.0582551	0.0203792	0.102661	0.0709306	0.0749078
ANKRD22	0.290054	0.467313	0.233016	0.0462457	1.08437	0.257488	1.55375	0.0855984	0.514687	0.249628	0.0276364	1.5809	0	0.0835193	0.054059	1.14896
ANKRD23	0.387038	1.21149	1.77775	15.2198	0.435982	4.95172	0.368356	0.271152	0.730874	4.32039	1.21141	1.15869	205.927	5.67032	61.8194	0.340666
ANKRD24	0.25501	0.24987	7.51652	0.457873	0.396662	0.0630131	0.670337	1.02618	0.184211	0.367529	0.363737	0.883146	0.268676	3.80212	0.879339	0.13719
ANKRD26	0.621658	0.73461	1.30318	0.660233	0.730094	2.73898	1.14401	0.186668	0.350313	0.574668	1.69961	0.81001	1.2434	1.5838	1.44187	0.677581
ANKRD26P1	0	0.0027695	0.0228084	0	0	0.00585314	0	0	0	0.0198944	0.00428712	0	0	2.20987	0	0
ANKRD26P3	0.00778292	0	0.0106383	0	0.0270785	0	0	0	0	0.00375036	0	0	0	0.393477	0	0
ANKRD27	6.45466	6.66702	4.01961	6.96838	12.2727	5.66794	7.96451	1.29368	4.69748	9.16734	11.0574	13.7577	14.8891	16.3315	7.57905	10.8609
ANKRD28	10.2217	5.56016	6.57096	6.34175	6.42508	6.39704	6.71512	2.53688	4.62127	3.81274	8.39154	5.38234	22.1403	11.6092	17.7674	4.30402
ANKRD29	2.54038	5.86155	4.4547	4.41368	1.85812	2.63673	1.50265	0.0920398	8.85887	4.85354	6.09139	4.2009	0.241577	3.52359	0.645807	0.0899473
ANKRD30A	0.0804206	0	0	0.491474	0	0	0	0	0	0	0	0	0	0.310857	0	0
ANKRD30B	0.0164558	0	0.0495712	0.136325	0.00217648	0	0	0	0	0.00970308	0	0.0161455	0	0.398354	0.0043605	0
ANKRD30BL	0	0.012449	0.335562	0.019604	0	0	0	0	0	0	0.0931018	0	0	2.96981	0.0230086	0
ANKRD30BP2	0	0	0.127668	0	0	0	0	0	0	0	0.0240034	0	0	1.21238	0.0147593	0.00695404
ANKRD31	0.00936047	0.0421637	0.0501018	0.0269675	0.00187252	0.0176998	0.0157177	0.00584506	0.0136911	0.0244316	0.103743	0.0970525	0	2.26804	0.0954428	0.047182
ANKRD32	0.521367	0.975977	0.872605	0.718495	0.424242	1.38232	0.749465	0.298547	0.730045	1.25467	1.11903	0.854171	0.132543	4.84945	1.01983	2.38394
ANKRD33	0.07473	0.0619332	0	0.122743	0.0145588	0	0	0	0	0	0	0.0872097	0	0	0.025108	0
ANKRD33B	3.56107	2.18864	4.20544	2.32193	2.44315	2.37792	5.63773	0.081469	1.047	2.07294	0.599157	1.80096	6.07539	1.06356	2.16826	1.98195
ANKRD34A	0.433257	0.769887	6.44386	0.248479	0.525531	0.507086	0.185672	0.116935	0.41416	2.00006	2.74143	1.10392	4.75562	0.912676	1.41466	0.455092
ANKRD34B	0	0.0217403	0.154108	0.00308653	0	0	0.568351	0.0102469	0.034766	0.0792598	0.00600561	0.0492571	0	0.0681407	0	0.678901
ANKRD34C	0.0234943	0.0149741	0.734766	0.0211249	0.0231362	0.324899	0	0	0.0280642	0.106714	0.0123097	0.0245786	0.0293834	0.151309	0.0162874	0
ANKRD35	1.95192	2.70793	3.28799	3.38548	3.81575	0.3663	0.367804	0.43253	1.12655	2.32496	4.49437	6.53286	1.63566	3.35243	1.54102	0.643546
ANKRD36	0.344867	1.44231	1.05124	0.603593	0.198647	0.29643	0.199345	0.0321086	0.544223	0.26218	1.12798	0.541452	0.01937	0.822733	0.669703	0.0908837
ANKRD36B	0.325764	1.42719	1.26224	0.97694	0.219721	0.398094	0.178815	0.063319	0.409331	0.490375	1.25157	0.753331	0.00166694	0.653501	0.676815	0.217261
ANKRD36BP1	3.51939	3.72737	2.67969	4.37259	1.4715	1.78203	3.17416	1.9504	1.52327	3.63918	6.68862	0.946056	0.458028	2.19383	2.99757	8.04858
ANKRD36BP2	0	3.6285	0.270321	0.205475	0	0	0.136755	0	0.263375	6.8509	0.619971	0.111401	0	0.931045	0.0549044	0.114621
ANKRD37	2.79359	2.64717	2.21016	2.14031	15.9267	6.06789	4.47464	0.714869	6.92079	13.1564	3.28405	16.85	3.11172	10.1724	6.53892	0.774111
ANKRD39	3.8839	7.91199	8.92345	6.00377	4.35448	6.10575	3.8335	6.71877	5.15173	6.86934	3.36892	7.32682	7.19518	4.25945	5.05726	3.80868
ANKRD40	58.1778	23.679	49.3738	55.4967	29.5981	24.5722	15.291	5.47108	17.4031	23.9802	22.1861	23.6346	74.423	21.998	24.1143	13.2867
ANKRD42	1.68346	1.19319	2.72222	0.971545	1.2131	0.596278	2.60257	0.3371	1.7927	0.986199	3.23929	1.86716	0.364324	8.39566	3.01267	0.892659
ANKRD43	0.223625	0.0442757	17.2557	0.446176	0.827802	0.0448883	4.02213	0.229278	0.206865	0.0370011	0.387984	0.998707	0	1.26217	1.97127	0
ANKRD44	2.03056	7.15168	1.67208	1.54674	1.97586	1.44681	1.65014	0.638407	4.88338	7.753	1.85043	2.85594	0.24727	1.88226	0.890773	33.8485
ANKRD45	0.135412	0.0361674	2.96637	0.025492	0.228278	0.00762927	0.729987	0.00846494	1.58187	0.0826002	2.7945	0.0714848	0	7.3604	0.0735413	0
ANKRD46	7.08708	5.4161	29.4101	12.3167	8.28234	9.16899	11.8792	3.28689	4.66762	6.94978	9.68315	8.56253	12.1785	9.57043	8.60049	4.06561
ANKRD49	2.86316	6.22155	2.47764	3.82402	2.3298	2.47016	6.90731	2.2213	2.69427	10.79	4.61372	4.76109	1.43968	2.99391	6.87389	8.54308
ANKRD5	1.46027	0.954953	0.49681	1.90057	0.407364	0.395071	1.88322	0.619573	0.6598	1.0865	1.45965	0.746402	0.137556	11.9153	1.51461	2.29258
ANKRD50	4.32286	4.10374	1.76802	3.67608	3.42086	2.19441	2.69299	0.913985	3.56431	2.38029	4.14381	4.33466	0.70836	8.28801	2.91668	2.90122
ANKRD52	4.63158	7.29657	5.59892	5.7389	2.03999	7.75183	6.67267	2.03514	3.45196	10.1302	8.15495	6.94524	5.0482	5.92205	7.44758	5.80104
ANKRD53	5.87458	0.958973	0.241273	1.68159	0.928271	0.254438	0.397146	0.107085	0.8309	1.30127	2.33036	1.26497	0.189812	8.54176	1.44334	0.0978775
ANKRD54	2.24453	7.43127	8.03546	6.04728	7.55063	5.15982	13.8216	4.63253	7.41032	10.5285	17.2305	18.1791	7.8327	17.2559	8.41097	5.05015
ANKRD55	0.0781946	0.580805	0.13758	0.012769	0.00617634	0.0639299	0.180141	0.406105	0.277339	6.27	0.191616	0.0413778	0	2.40353	0.0191976	1.83867
ANKRD56	0.0167268	0.0232946	5.30139	0.221318	0.754384	0	3.60389	3.55964	0.447325	0	0.245542	1.30624	0	0.0885051	1.85155	0
ANKRD57	3.71584	3.21627	1.55515	4.26848	6.27925	1.20854	6.89571	5.46564	2.13866	1.93866	6.55804	7.10477	0.326729	4.914	3.68668	1.23692
ANKRD58	0.297145	4.77011	0.152361	0.278123	0.203574	0.0659059	0.295926	0.0645016	0.987395	5.34168	0.459678	0.55116	0.0214359	2.02108	0.089795	8.77179
ANKRD6	1.71713	1.79771	1.98746	1.30737	2.07033	2.58473	2.63492	0.580134	1.67393	1.76868	5.52992	2.11942	0.435978	3.50802	3.04412	0.575149
ANKRD63	0	0	0.0770239	0	0.0501986	0.1301	0.17893	0	0	0.0462032	0	0.253112	0	0.204662	0.0370664	0
ANKRD7	0.0355147	0.115512	0.154545	0.128316	0.0951626	0.0382528	0.160241	0	0	0	0.108526	0.0871523	0	269.298	0.28429	0
ANKRD9	2.83232	1.54385	9.18775	9.19759	5.83965	66.7661	18.336	3.91835	18.0806	4.8392	2.83313	12.2146	53.9981	8.34497	6.8121	2.76494
ANKS1A	15.1477	7.59565	4.8662	7.20474	11.7065	10.7277	11.311	3.76043	7.80069	12.0499	7.92897	19.6491	1.13663	13.2688	10.863	5.92957
ANKS1B	0.0803676	0.228084	32.0699	0.438424	1.53058	0.339067	0.306937	0.00458789	0.131359	0.231558	0.616595	0.7472	1.45221	2.30367	2.42174	0.0420573
ANKS3	1.80596	5.44717	3.06823	2.06815	2.61445	1.5537	6.99352	0.668694	2.31724	5.40315	6.26999	6.899	1.3006	4.89279	4.9864	0.792466
ANKS4B	0	0.0265296	0.0509931	0	1.71635	0	5.32015	3.54154	0	0	0.010854	0.0239968	0	0.0730561	0.0501076	0
ANKS6	2.49333	3.31238	2.22888	2.70316	2.22056	0.807405	3.63882	0.561023	2.17888	3.09052	4.82468	2.3617	0.600617	2.523	6.70576	0.93025
ANKUB1	0	0	0.0685998	0	0	0	0	0	0.637819	0	0.666266	0.0223935	0	0.338016	0	0.192817
ANKZF1	4.99507	10.9684	3.90697	4.96324	6.69777	6.24955	7.72847	3.12152	8.23611	32.774	7.16263	12.67	8.98845	6.82262	7.45541	8.45154
ANLN	0.0800543	0.363997	37.2786	0.255031	0.551221	0.369016	0.165202	0.020115	0.178423	0.349144	0.542562	0.176734	0.0410978	5.01496	0.325555	0.0383757
ANO1	7.38389	13.1533	0.677123	22.6643	10.1416	5.04312	3.36929	18.9193	10.2009	4.8418	6.56323	13.2671	1.63519	18.6489	7.73331	0.0378869
ANO10	21.5795	14.3316	9.97249	20.1879	15.6159	5.09353	18.7505	3.08738	12.1681	11.5368	13.7134	12.8147	5.83906	14.688	15.1583	9.31994
ANO2	1.19116	0.463841	0.300403	0.604056	1.20808	0.718131	0.775583	0.0134979	1.31982	0.664388	0.302732	0.21796	0.17901	0.993192	0.299933	0.136416
ANO3	0.190008	0.05919	3.12454	0.741627	0.36691	0.0559881	0.56495	0.195515	0.0573103	0.0634352	0.0415405	0.0706807	0	1.97955	0.203123	0.0164068
ANO4	0.0977612	0.196217	2.4341	0.20773	0.0701018	0.0423598	0.188942	0.0148339	0	0.00800238	0.767106	0.484456	0	0.645754	0.0302927	0
ANO5	0.111799	0.27266	4.11182	1.69901	1.60373	25.1785	1.77885	0.753101	0.914982	0.435935	0.847341	2.02904	15.6518	1.88071	4.96422	0.259038
ANO6	50.2733	16.3533	6.97325	48.0791	28.5097	22.4972	20.3223	11.2597	44.0893	19.7573	24.1435	30.422	26.0994	17.4729	16.4407	29.3278
ANO7	0.142787	0.277663	0.349641	0.175009	1.11377	0.14809	0.195858	0.139477	0.210675	0.247044	0.445715	3.64939	0.19182	0.256766	0.269743	0
ANO8	3.42604	4.06111	9.27262	4.70563	0.89478	4.06807	3.06723	0.731753	1.91796	4.55154	4.54325	2.53383	7.0131	1.64277	2.42047	1.95681
ANO9	0.150624	16.8546	0.0467898	0.401188	1.61192	0.0161769	3.94736	0.0714019	1.61396	9.28159	0.536091	1.10233	0	0.316166	1.69821	1.32576
ANP32A	32.0214	29.67	32.6104	23.7498	30.8363	23.9915	25.7483	11.1226	25.6915	28.2144	36.4104	23.9775	17.8026	15.7636	30.0128	68.0634
ANP32B	77.0513	57.0393	31.5261	45.3879	104.848	26.725	30.5177	18.0285	66.1986	74.9708	73.2766	74.2536	45.7497	56.0631	46.5915	83.6017
ANP32C	9.89079	9.49133	7.46568	8.28842	13.8324	8.20325	9.34597	4.04857	9.59323	7.46371	10.9185	8.2243	8.33659	5.98025	8.22405	16.7261
ANP32D	3.06927	2.15529	1.77003	1.84169	2.97223	2.00951	1.22748	0.970278	2.12431	2.48625	2.68295	1.69214	1.38037	1.81212	1.80221	4.33182
ANP32E	20.8859	18.9769	27.6361	10.046	18.7855	14.3747	17.5494	7.57377	19.5017	12.0124	26.0464	14.8926	10.6593	12.9998	27.7061	31.4005
ANPEP	29.8003	4.60885	0.801426	24.4685	7.84173	2.89594	153.79	74.2607	11.7875	8.51928	1.7294	6.44305	0.641542	3.74227	4.00003	95.8031
ANTXR1	55.7704	14.6383	15.1125	19.5856	33.9018	14.8529	7.78384	0.625339	35.4669	21.6929	69.8936	27.1145	11.2699	34.0123	23.1362	0.00463811
ANTXR2	49.6245	11.929	0.735864	20.4985	67.1989	13.3482	6.31356	7.68244	10.0635	21.1891	22.6161	45.6282	6.91492	15.3389	5.04924	25.3155
ANTXRL	0.0216293	0.0848091	0.0273792	0	0	0	0	0.00928711	0	0	0	0.0172526	0	2.6477	0.143766	0
ANUBL1	1.38613	2.71001	1.0576	1.54717	0.871663	3.22116	1.76487	1.09121	1.25916	1.68695	4.26927	1.17066	0.514238	29.912	3.49078	3.17038
ANXA1	184.688	126.813	23.1298	748.105	142.329	47.4507	47.4618	6.12098	325.476	139.091	79.0733	87.638	13.3824	62.9577	179.194	343.34
ANXA10	0	0	0	0	0	0.0771364	0.0707914	7.40254	0	0	0	1.30275	0	0.463554	0	0
ANXA11	198.462	111.657	46.1671	128.491	68.1334	136.723	102.008	13.4363	68.2125	65.5662	81.4182	79.3804	142.513	66.5908	86.5837	136.401
ANXA13	0.134181	0	0.354477	0.0248978	6.18613	0.0157886	1.5464	1.32436	0.156041	0	4.9904	6.90614	0	2.4967	0.19814	0
ANXA2	104.291	133.35	8.01182	256.144	69.4046	33.7437	81.1123	13.6729	170.635	78.969	53.92	73.5532	31.8507	57.2802	62.9864	98.0629
ANXA2P1	14.3005	11.9787	1.9431	27.9619	8.23203	3.74112	14.2447	1.07177	23.6826	9.29379	6.39935	11.0997	5.68635	7.48168	8.95755	14.76
ANXA2P2	320.816	341.894	28.0688	716.781	188.901	80.3636	217.002	27.7619	461.181	202.899	148.241	186.631	76.9473	167.66	190.612	264.967
ANXA2P3	13.0798	12.8866	0.658271	26.6578	6.5838	2.52965	7.3286	1.08401	14.3037	8.05381	5.07096	6.22981	2.59308	6.96031	7.48007	8.96341
ANXA3	25.4692	6.01857	4.94473	20.9518	12.3001	28.9138	16.6299	0.62036	62.9519	6.49167	4.2222	9.12423	2.72975	3.19782	63.32	6.06873
ANXA4	30.0539	24.4866	7.539	24.2707	32.5582	7.4553	57.4714	22.9579	38.4808	17.4588	30.1421	26.8103	11.0102	22.0151	38.5098	18.9747
ANXA5	338.769	190.429	85.2631	554.234	249.971	90.9479	223.137	88.2868	288.5	202.818	232.909	195.249	37.5658	224.739	243.178	238.409
ANXA6	123.115	144.507	81.9257	177.814	116.09	83.4956	62.065	66.2657	75.3561	134.282	86.9176	143.864	139.825	71.7457	61.9018	218.232
ANXA7	59.5401	66.53	57.7626	52.3366	36.6852	55.1237	72.8989	32.6078	51.2748	40.0913	63.0384	45.3281	85.144	47.3961	81.7628	57.5357
ANXA8	0	0	0	0.0491909	0	0	0	0	0.0991725	0	0.0518481	0.052073	0	0.00892328	0	0
ANXA8L1	0	0	0	0.0486472	0	0	0	0	0.0983702	0	0.0515235	0.051961	0	0.00882984	0	0
ANXA8L2	0.510937	0	0.0127173	2.83943	0.202206	0.39329	0.876642	0.302195	18.3963	0.548372	1.52113	10.0122	0.0711417	4.32514	0.126281	0.111327
ANXA9	1.73941	1.41281	4.59919	2.76928	3.23334	3.44438	12.0088	7.50396	0.830619	1.78204	3.241	6.38936	0.543325	2.48014	8.06986	2.67252
AOAH	1.49587	4.59423	1.43167	1.54071	0.379903	0.818492	0.700987	1.77333	6.50577	8.11933	1.54386	1.09951	0.397352	0.766361	0.426614	106.519
AOC2	0.77899	0.60664	1.04465	5.4639	0.368185	0.0803121	0.810038	0.286243	1.03242	2.20909	0.620923	0.811161	0.494626	2.28556	0.446257	0.540517
AOC3	121.59	76.3798	2.00974	354.259	90.4415	14.2819	12.2856	3.78052	164.16	65.3534	23.4486	126.622	11.5055	59.7574	16.0231	0.329498
AOC4	1.45198	1.31336	0.0584303	4.1295	0.282167	0.115814	0.051608	2.04487	1.21859	0.429295	0.212844	0.945246	0.0591365	0.429101	0.366109	0
AOX1	25.3543	13.601	0.461686	7.83466	20.7487	5.67616	29.2368	266.491	9.86133	26.0327	34.1745	11.6219	4.35808	32.8689	16.0731	0.0170134
AOX2P	0.0105543	0	0.0232159	0	0.014466	0	0.0152905	0.0164968	0	0	0.0555369	0	0	0.0993545	0.00431621	0
AP1AR	5.33646	5.31951	9.11267	4.83174	5.76793	4.45897	9.05674	2.6223	6.03526	4.92727	8.40676	7.15515	2.28471	11.0773	8.73125	8.25046
AP1B1	34.4902	47.4929	31.6512	24.499	13.4876	16.9235	30.0352	17.966	15.9925	31.6678	21.7392	21.6753	14.9786	30.6445	28.2237	40.1426
AP1G1	13.7057	15.8786	10.6684	13.8079	6.41915	8.54602	21.7154	7.74277	10.8138	10.3386	14.4691	7.47583	10.1993	18.8704	19.0281	21.91
AP1G2	3.15146	17.3867	3.57262	5.24186	2.32542	1.69224	9.61086	1.4114	7.17032	37.9569	9.69679	8.85243	0.723116	2.30583	9.61598	12.6303
AP1M1	45.0985	28.6891	39.3165	34.2965	22.8141	14.4475	29.5177	25.393	15.099	28.8152	28.2738	26.6241	35.8862	48.2742	16.4517	51.3143
AP1M2	0.198562	0.153629	0.185617	5.82986	6.15127	0	45.1454	0.381199	11.9254	0.35556	5.78952	15.2593	0	9.69532	45.9404	0.517798
AP1S1	12.1064	13.6466	46.4214	13.817	13.2904	6.87462	31.9383	9.23928	10.5454	17.3482	14.6669	20.6924	3.49074	18.051	13.6176	9.70811
AP1S2	20.4403	16.0053	16.4394	11.6256	30.6175	45.629	7.04244	1.89662	9.52153	19.0983	10.0515	9.99629	19.5816	17.3339	13.6232	107.876
AP1S3	0.127731	2.76362	0.456792	0.375664	0.161149	0.0333455	6.46204	0.354339	1.67874	1.65638	0.668285	1.57874	0.041547	3.48332	6.59067	1.20126
AP2A1	47.9222	41.372	55.5629	27.7711	24.5504	25.8618	14.0125	16.0759	20.7323	30.7131	51.3982	29.8437	83.8594	72.7242	27.1508	38.3282
AP2A2	21.1508	17.4035	28.5527	19.6113	16.9503	12.1506	30.3056	11.4667	13.4788	24.1184	22.4171	20.2121	12.5223	27.7377	10.6029	12.0019
AP2B1	47.1127	26.5276	70.0684	25.0415	32.5731	31.7912	44.1822	7.29018	30.2829	34.0183	51.9388	35.3407	21.5391	53.4718	47.7927	47.9415
AP2M1	203.669	204.673	301.543	156.127	190.507	145.48	198.341	65.2807	123.809	165.007	174.166	190.993	75.3623	195.405	129.42	143.852
AP2S1	38.2716	57.8711	41.3902	38.0762	32.165	27.5195	43.3841	42.8738	45.3753	56.3669	25.8143	37.2194	31.5483	39.1728	21.7265	63.9405
AP3B1	15.6532	8.65391	4.80574	9.11078	10.5259	7.7037	16.8073	3.69045	5.42247	9.65077	9.11823	8.41784	4.69356	8.52622	16.1794	19.4097
AP3B2	0.282874	0.0918553	27.9003	0.441037	0.456616	0.0405972	0.549459	0.0287596	0.00551917	0.463107	1.81726	0.763305	0.343192	5.39951	1.48948	0.0684767
AP3D1	27.5094	34.4639	31.2145	25.2813	24.9766	32.863	38.8744	27.1377	15.2115	32.9049	29.2095	29.348	45.2093	45.8715	40.7098	32.9648
AP3M1	8.70796	8.11868	4.95751	10.6613	9.74969	8.50453	12.0372	4.67244	5.04813	9.71012	13.4401	8.92251	6.14013	10.5196	8.20567	18.2435
AP3M2	3.20663	2.90541	18.7749	2.94304	4.97581	3.62042	6.90896	0.421926	6.21794	4.45939	5.32223	6.74271	1.49246	11.7756	4.42046	3.48506
AP3S1	46.7313	29.4856	25.1034	39.0614	51.9238	22.8767	23.9078	14.6057	27.8416	39.9526	49.922	43.4752	12.3372	49.6117	35.0097	27.1613
AP3S2	14.4588	6.28802	9.38351	10.9203	4.38701	14.3953	11.3641	5.17352	3.69047	1.85991	9.45099	4.24007	7.74171	6.25154	10.6764	10.7368
AP4B1	4.03282	7.81233	5.02151	6.64932	3.78773	5.07857	5.60282	2.33939	3.42356	10.6313	8.17479	7.20044	3.36291	6.96013	6.82477	9.88394
AP4E1	3.13187	3.37723	1.82747	2.68724	0.988812	2.73019	1.95384	0.888077	0.994983	2.91063	3.23791	2.43007	3.20812	3.64378	4.56711	4.94343
AP4M1	2.61066	4.82609	2.562	4.19079	5.42736	3.20055	5.4159	1.05235	2.13028	3.83332	5.42195	8.86942	5.08613	12.5226	4.20936	3.0646
AP4S1	1.3165	4.69176	6.93523	2.2351	3.9379	3.51402	3.09399	0.877879	1.98785	3.82418	6.71989	5.01661	1.31907	6.82615	6.72182	3.24413
APAF1	2.82541	1.98739	4.35462	2.74031	2.65797	1.18171	2.80746	0.623704	2.66101	4.60964	3.52495	2.56175	0.923995	3.08351	1.92275	25.0654
APBA1	1.86435	0.985455	15.9032	1.59384	1.86837	1.06645	1.25817	1.54258	0.332267	1.15299	3.32331	2.21316	0.422163	3.9277	1.67787	0.284851
APBA2	0.22161	5.53503	43.1222	0.396616	0.501148	0.303141	0.164482	0.237606	1.03659	7.89194	2.05085	0.866661	0.0638532	6.70224	2.70089	7.53743
APBA3	4.71588	7.63526	1.48783	6.2617	5.05445	3.53491	7.15066	3.81959	5.23396	13.9865	8.95348	8.50578	11.1724	5.41872	5.62279	10.1024
APBB1	17.6973	20.8628	127.907	11.2672	24.0503	41.8448	21.3567	2.10749	29.5249	34.5971	32.8754	36.5941	28.0384	26.3488	22.2406	16.8715
APBB1IP	15.7501	19.6956	5.26124	42.2291	4.25121	2.49925	4.26141	21.1069	6.80098	29.1405	3.32872	5.08199	1.30815	2.45027	2.81491	136.582
APBB2	10.0458	6.38042	12.0132	16.3104	9.00208	5.45879	8.00251	1.66888	7.81367	7.74473	16.4532	5.20892	2.34456	7.39179	16.3961	0.144817
APBB3	2.09264	5.70097	7.83542	4.12919	1.69824	2.18458	6.11409	2.29617	3.79406	11.848	8.07937	10.9533	1.94856	9.69819	6.96598	0.872144
APC	3.13954	3.42235	17.6441	3.24514	2.46452	5.19053	3.22534	0.758702	1.04024	3.35925	3.81913	2.81937	4.73933	3.4599	3.45588	5.77679
APC2	0.175738	0.42062	33.2408	0.274681	0.604025	0.148008	0.0433567	0.106456	0.0950643	0.569587	0.382484	0.177728	0.0741589	0.703208	0.217177	0.268668
APCDD1	26.0577	3.79564	14.4501	25.2607	7.16487	11.8773	7.99896	0.563179	6.24958	3.74895	18.3911	21.2981	2.28444	10.8279	10.9025	1.23427
APCDD1L	0	0.0675764	0	1.78853	0.476283	0.214598	1.83004	0	0.0497394	0.151725	0.0339556	4.72392	0	0.081066	0.0347759	0
APCS	0	0.02077	0.0221493	0	0.018544	0.0260437	3.54298	1324.81	0	0	0	0	0	0.0161757	0	0.0951192
APEH	14.3933	17.921	14.5456	18.0221	12.3144	28.8694	42.6925	29.2933	11.3205	15.1354	19.0934	27.439	69.3725	21.0364	42.0178	35.2756
APEX1	72.3827	114.689	57.7595	80.8373	63.6582	43.456	65.6849	38.3519	40.3183	64.7721	99.2708	73.564	58.635	50.7019	93.9145	73.4768
APEX2	9.78794	13.8452	3.14056	8.61074	4.7266	7.06184	13.6066	8.59699	7.6222	13.1521	12.3777	9.64236	8.17802	8.67155	7.62116	14.3292
APH1A	86.6095	101.351	33.1745	64.641	37.5294	39.1913	63.0338	40.1324	75.2854	56.1969	85.4413	50.3292	29.7965	35.9988	100.041	108.231
APH1B	5.28964	6.95576	7.34181	3.83883	2.36501	4.0312	4.94152	0.848468	3.1253	5.31674	9.50245	5.81078	1.78003	27.8129	11.5279	11.7158
API5	18.9741	18.6993	22.3193	13.8494	19.4468	9.95211	20.5741	8.5173	12.0498	17.0999	20.9212	16.4372	10.1948	15.7113	27.7089	28.8143
APIP	6.76452	6.66317	5.69781	10.9327	7.936	6.33093	12.9654	5.62005	7.62234	10.2352	5.62949	10.0402	8.07882	5.37438	10.3868	5.65069
APITD1	0.964171	2.28936	0.773436	0.716107	0.63055	1.39154	6.75733	0.736119	0.638362	0.703705	2.23218	1.32125	0.350181	25.7484	5.92444	0.66229
APITD1-CORT	1.60066	3.60495	5.08336	2.52957	3.33683	0.976915	3.01347	2.28034	2.78458	2.33217	4.06975	4.44649	0.18239	9.35533	5.16057	0.0168561
APLF	0.997428	0.611539	0.146354	0.976578	0.768192	0.375149	0.360938	0.0963758	0.319428	0.436991	0.56666	0.781216	0.282781	1.42208	0.659904	0.734341
APLN	0.6156	0.396097	11.8723	1.52686	1.61943	5.37136	1.24001	0.0369373	5.41813	0.954712	20.5943	1.35579	0.10534	0.936089	1.01516	0
APLNR	4.22397	28.8331	45.553	34.4407	2.51753	4.06447	1.07301	0.751683	1.9643	20.1499	2.86259	1.65101	1.09127	1.29605	2.16609	0
APLP1	0.704376	1.25379	436.416	1.29365	4.73603	6.86864	1.65202	0.0545699	1.53883	2.51295	1.22251	1.65393	0.319972	7.5892	0.632944	0.0507454
APLP2	274.771	104.49	158.369	153.594	178.182	165.838	240.65	76.0752	256.551	102.439	156.995	165.787	44.9207	141.751	357.219	294.405
APOA1	0.662599	0.98811	0.337024	0.251993	0.129764	52.6906	0.371991	4998.83	1.34295	0	22.605	0.438675	0.135929	276.364	0.449195	0.353956
APOA1BP	35.7889	73.5002	36.5773	60.9432	46.7625	59.3986	83.4907	34.5536	33.5456	53.0163	56.1365	55.904	38.6199	54.5139	53.283	29.3203
APOA2	0.682328	0.27755	0	0.0428802	0.0421091	0.170353	0.86045	5169.85	0.513037	0.279987	0.0363948	0	0.039652	0.776522	0	0.270254
APOA4	0.0179874	0	0	0	0.322092	0.118083	0	133.537	0	0	0	0	0	0.0642403	0	0
APOA5	0	0	0	0	0	0	0	267.221	0	0	0	0.0128708	0	0.0602099	0	0
APOB	4.71715	0.0871602	0.0528681	0.572386	0.191822	3.35693	0.0713754	307.792	0.0126621	0.12735	0.0648726	0.105713	0.152438	0.130992	0.0667592	0.0331653
APOBEC1	0	0.0479585	0	0	0	0	0	0.0825477	0	0	0	0	0	0.261689	0.0583209	0
APOBEC2	0	0.498463	0.085277	14.5824	0.377674	100.219	0.0772185	0.0425106	0.195114	0.0883848	0.0847852	0.226325	82.0205	3.07903	22.0331	0.299766
APOBEC3A	0.823876	0.580089	0.073207	0.187159	0.14232	0.155329	0.1036	0.0901197	9.40925	0.853046	0.153841	0.426108	0	0.153982	0.0703838	36.7216
APOBEC3B	0.219426	0.663668	0.0636582	0.354866	0.185378	0.481179	0.408855	0.0874513	1.78811	0.871802	0.257349	0.367037	0	0.170572	1.24398	2.39486
APOBEC3C	14.0032	38.9952	1.7833	11.3935	17.0482	14.95	3.98205	1.85262	10.032	30.5046	35.7853	32.1145	1.47634	27.3836	11.7315	74.1193
APOBEC3D	1.56122	6.19618	0.11328	1.50516	1.02002	0.276864	0.868042	0.135229	2.32105	13.2288	4.05717	3.15594	0.419289	1.82105	1.11517	9.75537
APOBEC3F	1.47197	6.41774	0.227238	1.34393	1.27782	1.02472	1.60181	0.412918	2.1956	6.44239	7.47319	2.54015	0.490544	3.71641	1.59073	5.90677
APOBEC3G	3.3307	19.3397	0.873489	2.56577	2.19587	1.52025	2.81044	0.729136	9.08172	18.805	14.1957	11.006	0.560322	7.94708	3.85018	54.1253
APOBEC3H	0	1.06883	0.382638	0.494228	0	0.0774347	0	0	0.145383	1.24405	0.261919	0.175856	0	0.20849	0.191814	3.14266
APOBEC4	0.0407985	0.0186894	0.0308139	0	0	0.0543269	0	0	0.982584	0	1.34536	0.003796	0	2.4779	0.0329826	0
APOBR	3.16922	7.30182	1.74811	2.54666	4.07932	0.689066	1.17279	0.817513	4.42169	2.81613	1.39646	3.18445	0.388205	1.98611	0.850779	80.0091
APOC1	7.20562	33.6159	19.7579	13.598	13.311	2.41537	1.69611	3311.82	195.984	87.9283	24.5047	14.7465	12.3105	14.6867	5.61458	0.700835
APOC1P1	0	0.388856	0.103526	0	0	0	0	9.17236	0.137668	0	0.46654	0.0444839	0.303038	0.0222747	0.0211729	0
APOC2	0	0.263752	10.0498	0.615488	0.584278	0.155183	1.22706	2162.53	3.46607	9.57531	0.890848	1.13762	0	0.352086	0	0
APOC3	0.665142	0	0	0	0.663265	0.345852	2.8488	4715.41	0.351032	0.459557	0.0386244	0	0.038469	0	0	0
APOC4	0	0	0	0	0	0	0	69.6483	0	0	0	0.0672469	0	0	0	0
APOD	2186.65	205.476	496.148	280.354	701.523	360.905	22.8837	0.66875	127.642	1083	43.4307	661.656	1098.69	243.835	305.339	0
APOE	229.272	652.462	515.563	148.687	172.27	23.8074	985.579	3026.54	199.265	773.616	339.189	124.787	15.9139	292.28	75.0111	0.0291461
APOF	0	0	0.0228702	0	0	0	0	133.56	0	0	0	0.0982136	0	0.336685	0.0181299	0
APOH	0.0150771	0.0151663	0.0433558	0	0.639792	0.0658976	3.16101	2959.07	1.45204	0.0966104	0.0118854	0	0.0126289	0.264268	0	0
APOL1	26.2405	38.5558	5.11652	19.6649	31.2613	17.6331	32.247	22.2994	84.9608	26.261	39.8826	57.8377	7.50664	27.5727	13.9469	19.1346
APOL2	21.5351	20.2273	27.888	18.5712	11.5823	21.2789	22.4527	11.5744	42.7207	19.3674	15.5799	17.192	11.1688	10.9602	14.074	20.5591
APOL3	78.9508	57.7816	4.16222	36.6215	46.3261	17.3861	20.6635	3.63189	73.5231	60.3385	15.0991	37.3435	10.2687	17.1186	14.6908	51.7824
APOL4	4.81137	3.2938	1.49341	1.47013	3.96831	3.67202	2.35275	0.00447243	3.49017	3.63172	7.35369	7.1404	0.367822	1.4419	1.51686	0.227937
APOL5	0	0	0.0183986	0.266205	0	0	0	1.1257	0.0263108	0	0	0	0	0.231169	0.0373028	0
APOL6	33.8245	9.29157	2.09772	36.7835	7.23186	3.92839	6.09465	5.74373	11.0597	10.8733	16.9687	4.82483	2.04774	4.37061	4.01533	29.3405
APOLD1	450.783	15.1533	14.3897	28.9944	32.3842	23.2147	6.41422	1.75905	12.0151	10.9191	3.33742	9.08202	14.0476	3.02126	21.1172	0.278483
APOM	0.820777	3.51904	1.64503	2.3271	0.925925	0.770102	33.214	91.3217	0.770334	0.402573	1.33206	0.942782	0.876923	5.9999	2.86898	1.93647
APOO	1.53991	3.33399	22.8486	5.06786	5.68937	24.7246	16.7227	3.06109	4.15629	2.89152	8.33244	5.07183	6.01152	18.5338	5.14826	2.42975
APOOL	4.83106	3.97092	4.83338	6.15097	3.43951	12.437	6.76766	3.66728	2.15704	2.12927	4.25409	4.30449	4.82845	3.33841	5.85751	3.24111
APP	225.312	224.133	460.477	126.209	275.217	173.951	349.421	78.7771	263.924	170.793	229.642	252.925	36.4522	183.111	416.82	55.1893
APPBP2	9.94202	6.35895	12.9252	10.65	6.75857	4.33595	8.51519	1.79954	3.68757	6.59301	12.3397	8.76536	5.44667	19.0253	10.2517	8.13503
APPL1	13.0325	10.9495	10.5253	9.13564	11.7726	17.9826	9.06735	2.76869	5.56997	8.73134	17.42	9.71491	21.0652	11.9293	16.6064	14.4437
APPL2	16.1649	8.41628	9.27678	8.68774	6.58557	9.67469	12.1315	3.56257	7.69657	8.62612	13.0536	9.83871	3.94126	15.8228	7.23436	6.80965
APRT	45.2482	93.2568	10.274	42.2175	41.8144	18.1307	62.2133	58.0695	49.8606	63.6512	15.2013	65.078	39.2227	36.6293	38.9314	102.079
APTX	6.5631	11.0041	10.9283	8.03082	8.68029	5.03304	15.0503	5.74669	7.02284	11.6974	11.4287	9.57343	3.97915	13.1494	8.4592	8.94943
AQP1	350.834	483.512	110.15	255.341	327.621	238.87	211.872	11.1702	520.028	513.581	61.1848	230.141	63.2642	88.6163	96.39	0.640056
AQP10	0.0305826	0.0164726	0	0.0944183	0	0.139848	0	0	0.627357	0	0.798483	0.0675856	0.0908003	0.152351	0	2.54217
AQP11	0.663962	1.17131	1.23519	1.29759	0.234984	0.310328	0.524257	2.20186	0.0580062	0.54161	5.75339	0.623914	0.268	3.59554	1.06249	0.331365
AQP12A	0	0	0	0	0.113181	0	0	0.0144035	0	0	0	0	0	0.0161325	0.0156202	0
AQP12B	0	0	0	0	0.300719	0	0	0.0137645	0	0	0	0	0	0.0153084	0.0147758	0
AQP2	0	0.0213379	0	0.035364	0	0.00767753	292.818	0	0.0333647	0.221906	0.00449951	16.6138	0	5.44447	0.0185385	0
AQP3	3.85608	16.1733	0.752227	9.25202	6.70377	12.2287	178.259	97.5221	172.111	41.3758	25.9369	79.9928	2.25519	5.50963	3.54619	47.9576
AQP4	0.0223387	0.0786468	230.316	1.93482	0.358061	3.41883	0.761201	0.0815992	33.6674	0.304303	0.481791	0.0655588	2.02333	0.79028	11.9524	0
AQP5	0.189334	0.398782	0.389903	2.5455	0.0367568	0.474822	0.386536	0	15.3202	0.154464	0.280978	0.314363	0	83.4807	3.31213	0
AQP6	0	0.00852379	0.60063	0.0244145	0.0781494	0	29.6975	0.0383291	0.117033	0.0255192	0.0221411	0.0454889	0	0.235219	0.0679976	0
AQP7	100.99	2.72435	0.0874468	235.601	5.68519	51.3404	6.39632	4.69422	0.769252	7.54541	1.86473	3.82695	3.72296	11.311	6.61816	0
AQP7P1	82.7653	2.332	0.302547	20.6873	10.1968	25.2493	1.23848	0.316752	0.19625	3.24079	0.880935	3.20182	0.680845	1.50595	1.54453	0
AQP7P3	63.1947	1.07702	0.569698	18.1482	11.4911	46.5843	2.49015	3.4998	1.61054	2.70434	0.465198	0.995214	1.08189	1.80799	6.2306	0
AQP8	0.0847735	0.18635	0.483057	0.179195	0.577026	0	0	0	0	0	0	0.0890702	0	0.166215	0	0
AQP9	7.09781	0.389436	0.61637	1.65192	0.53838	0.653553	0.961164	45.2782	15.3369	7.88984	2.21072	0.713634	0.0819933	3.3037	0.0990103	122.062
AQPEP	4.8886	0.0354335	0.0154622	5.50016	1.9202	0.1929	0.0281645	0.00202451	0.138689	0.434409	0.952063	0.580781	0.3808	0.356552	0.381443	0
AQR	8.28315	7.20865	3.32266	5.55432	4.56184	4.41445	6.32543	2.12352	3.56407	5.49638	8.99866	6.87695	3.3087	9.3296	8.57761	13.2048
AR	3.33149	0.367363	0.634664	4.55183	0.929824	5.82909	1.1778	4.98649	0.661148	0.513497	5.7898	4.03014	1.47612	4.51865	2.75582	0.0573719
ARAF	26.462	29.9113	8.06183	26.3365	19.6109	33.4982	27.3511	15.02	19.7926	31.7466	32.175	31.6723	66.2828	15.7232	37.0301	41.7923
ARAP1	18.3047	24.7717	8.36106	19.7843	12.6779	10.9606	19.4425	6.71417	21.2919	41.1694	27.8911	18.9514	5.51139	10.4087	21.1852	88.803
ARAP2	1.10797	3.33964	9.0919	0.871793	1.38462	0.563279	1.64487	0.64374	6.01689	4.71473	0.942909	1.16273	0.202015	2.53825	12.4451	8.83371
ARAP3	9.67129	7.56331	2.27728	5.78054	4.30514	7.17168	4.6946	0.799399	12.6181	9.01312	3.98281	4.73993	0.653494	2.48228	2.97233	7.51658
ARC	0.234428	0.512806	4.28423	0.539047	0.200709	0.20642	0.972999	0.159437	3.45852	1.4981	0.39156	0.651327	0.0109056	0.552745	2.07183	0.0192932
ARCN1	60.6981	33.9136	27.8093	35.1558	34.7412	39.227	41.5914	18.0791	36.6703	39.1337	56.4855	38.8013	23.2448	42.3277	34.0274	58.4536
AREG	38.4362	2.17039	0.264996	3.89223	5.85258	14.9477	0.541588	0.128671	9.18994	5.04919	2.8038	1.93337	58.584	4.90106	0.554666	0.147827
ARF1	199.414	196.667	158.142	137.436	183.704	160.612	222.362	128.486	315.853	205.716	160.515	205.293	268.353	207.36	172.504	237.805
ARF3	100.13	86.0087	224.306	62.2321	69.0809	24.9939	81.7293	17.1974	74.903	56.3617	85.3299	51.4922	8.05121	91.8053	112.405	122.303
ARF4	77.6323	54.0812	41.4207	89.0018	64.3629	36.9607	90.2944	60.336	94.6963	78.4084	108.345	60.6997	21.8189	76.2958	73.5103	45.3324
ARF5	58.2489	66.4805	72.9871	55.2028	51.6053	44.6126	90.6898	47.3436	80.2742	63.1886	52.6322	77.9629	51.3215	67.7109	50.9782	112.092
ARF6	33.4037	32.8537	9.43468	20.2237	16.6303	11.1004	21.5477	8.60619	22.7155	31.7752	19.4237	16.1763	15.4961	18.645	16.4537	68.0987
ARFGAP1	11.3517	20.8201	18.591	12.8701	13.9925	7.28268	16.0238	6.42392	10.6081	27.179	24.9547	14.1722	2.90455	21.814	19.7371	12.9471
ARFGAP2	27.4397	44.8442	38.7601	30.2909	21.8095	25.0639	31.4812	17.7124	17.3718	16.0962	29.6883	35.0831	38.5145	29.2442	45.0041	37.8663
ARFGAP3	19.8878	15.4617	12.5036	12.8076	18.3231	12.0045	36.3316	10.7067	29.7379	19.1319	24.4682	18.7422	17.799	34.6779	44.2486	17.8134
ARFGEF1	6.93794	5.6737	4.61115	6.28187	6.28424	7.43047	9.83799	1.67113	4.69561	6.14102	6.61834	6.31289	4.7629	16.6639	11.807	17.4678
ARFGEF2	6.1201	8.16017	10.1143	6.41328	4.66704	13.1133	10.1279	3.98035	3.75059	6.49365	5.90164	6.35372	5.5456	9.76165	19.2832	8.64903
ARFIP1	10.1848	9.17429	5.67707	12.5324	12.0025	5.3832	14.17	3.79408	6.75666	7.74689	13.8227	13.5156	3.21279	12.3618	12.779	17.6291
ARFIP2	10.2769	15.7697	14.068	10.6633	8.33959	6.43334	17.3097	8.04121	15.1627	17.4594	14.7994	11.8503	6.43872	11.5716	17.8739	8.32504
ARFRP1	11.0771	18.5057	9.3741	13.6493	11.4798	9.80732	10.7433	4.75994	11.0683	11.7251	15.4544	16.8936	6.505	11.7804	15.3275	12.4673
ARG1	14.0204	0.274889	0.0746869	0.221209	0.312281	0.065358	0.0715235	401.554	3.17101	1.72397	0.0892193	0.0485066	0	0.0936026	0.172605	0.960236
ARG2	11.7558	7.43561	10.7033	13.9666	6.73306	7.35037	58.4474	2.45629	7.78502	9.29763	9.62798	8.95143	18.7168	6.50593	50.9152	6.7849
ARGFX	7.16512e-08	0.011494	0	0	0.00244144	0.0889719	0	0	0	0	0	0	0	0.0156788	0.0104729	0
ARGFXP2	0.0845737	0.198229	0.130735	0.149667	0.0489167	0.0772571	0.203923	0.0508772	0.125851	0.0640738	0.23823	0	0	0.0276013	0.154778	0
ARGLU1	12.0388	34.5475	17.3525	26.3763	15.2285	13.1446	24.9585	7.57725	25.7555	48.8521	35.8322	17.8245	7.69082	18.4155	30.8791	13.6619
ARHGAP1	117.635	93.2931	26.5676	59.1785	40.0266	44.6221	27.6955	11.904	21.6219	46.3537	49.0955	91.1161	33.9102	43.7018	43.1126	59.2705
ARHGAP10	12.8522	8.35025	1.61619	16.3858	22.9733	20.7522	8.14292	2.59058	5.35758	13.6908	12.6292	32.527	20.7834	19.3784	21.4004	2.67856
ARHGAP11A	0.36543	0.804824	0.423956	0.638636	0.738763	0.513622	0.346012	0.118211	0.380342	0.64582	0.448626	0.221781	0.290771	3.12571	0.575297	1.31332
ARHGAP11B	0.492829	0.731924	0.383302	0.970887	0.448406	0.437093	0.049752	0.094603	0.302095	1.06654	0.239482	0.229002	0.193478	2.58817	0.653491	1.153
ARHGAP12	6.60494	4.47731	8.29093	7.54392	6.3139	6.3259	8.33016	2.85667	5.47647	4.67296	7.1464	6.03829	2.94737	5.592	10.6312	4.56084
ARHGAP15	3.39408	26.8404	0.924347	2.94687	3.82955	1.77292	1.6746	0.931543	8.533	20.4481	1.40408	3.40953	0.810601	5.5237	1.17363	44.5784
ARHGAP17	25.4744	29.6678	5.80288	19.995	12.7808	15.6555	12.6225	3.29201	15.4772	25.251	16.2962	10.8617	17.5196	18.5773	13.1411	30.0946
ARHGAP18	8.18928	4.9424	1.58751	6.1637	3.49539	5.15918	15.9247	0.922441	17.3467	5.24232	7.79829	4.66891	1.07734	7.28141	11.82	7.08677
ARHGAP19	3.43456	2.90564	3.05158	3.26099	3.07885	1.33918	2.56591	0.869915	2.99817	3.87425	3.69294	2.7296	0.469749	9.35208	1.73672	8.84872
ARHGAP20	4.32401	1.75748	2.44708	6.25808	1.80919	0.0809614	0.258573	0.278209	4.29435	1.23641	3.50036	3.24567	0.562748	6.12827	2.53298	0.0469668
ARHGAP21	14.4559	7.46626	44.2498	28.897	7.61813	9.91813	6.94882	2.65191	9.24254	5.59899	22.1572	6.81405	5.08772	13.1773	10.1874	5.56807
ARHGAP22	0.292658	0.860866	3.87787	1.12881	0.487415	1.14591	0.685027	0.0358766	0.302952	1.07508	5.10528	1.09175	0.242277	2.33793	4.17301	0.442772
ARHGAP23	16.7401	30.2182	51.7886	10.4604	10.9964	19.058	8.64513	1.83621	36.2068	14.6975	21.8857	15.3798	5.44054	15.3154	7.70619	0.195735
ARHGAP24	8.81149	6.84004	7.47549	4.73017	4.34026	3.39935	21.7004	0.860126	5.47665	5.47259	1.42135	4.73837	1.12162	3.1325	9.26553	5.21851
ARHGAP25	6.2014	30.2628	1.16906	2.90901	1.29731	2.60584	2.51194	1.1673	13.3112	28.4025	4.37752	3.09319	0.618625	2.2243	1.39403	103.947
ARHGAP26	4.77035	3.02681	12.4547	2.90382	3.58775	8.28976	3.19388	0.914048	4.39353	5.11747	2.36998	2.39592	4.67945	4.45403	4.63109	20.2301
ARHGAP27	7.5138	16.9898	1.99083	6.38828	4.2274	8.20829	11.4561	1.61812	14.1936	33.7728	2.27226	7.19717	0.43002	4.49271	4.604	45.4919
ARHGAP28	2.63681	2.29728	0.0990549	2.14782	0.733829	0.261231	2.80954	0.0129413	1.1204	0.925638	3.50689	0.937309	1.94567	14.8314	0.925497	0
ARHGAP29	17.1336	10.7866	2.58131	11.9009	4.93688	6.86083	12.2598	2.54531	14.6786	6.45347	5.3793	4.40933	1.81459	5.96789	10.4419	0.333914
ARHGAP30	4.80554	32.8691	1.75051	4.80145	1.15339	2.39438	2.68489	1.49822	7.88458	34.4128	3.23728	2.3298	0.194564	1.67696	2.12247	161.223
ARHGAP31	13.3185	10.6353	4.20733	9.64844	6.9179	12.769	3.39606	1.14388	15.119	7.66139	9.49985	4.44789	1.54088	3.90735	7.03785	7.40543
ARHGAP32	1.81478	1.16628	19.4317	2.34828	2.18393	0.621927	2.73092	0.66501	2.0051	0.940641	5.0861	1.6264	1.15592	4.64142	2.02038	1.38828
ARHGAP33	0.874516	2.14626	8.17924	0.995422	0.852555	1.07981	0.98623	0.165671	0.852106	2.08737	7.0075	3.47055	0.52139	10.4154	1.754	0.291141
ARHGAP35	15.9123	11.9438	23.3917	15.182	13.5036	29.7095	13.5821	10.5343	5.91091	11.7417	17.5765	10.5138	14.0281	26.632	23.87	9.21175
ARHGAP36	0	0	0.420071	0.146407	0.0451148	0.0175097	0.0234502	0	0.0496397	0.0780418	0	0.131508	3.824	1.16019	0.120268	0
ARHGAP39	0.572038	0.722407	10.5465	1.3104	1.24593	0.657698	1.83144	0.140358	2.22729	0.408297	4.82319	0.973491	0	17.8548	2.4843	0.0446962
ARHGAP4	7.61304	46.1834	2.2824	5.73886	2.58549	3.53998	7.89093	1.47585	10.2595	40.2963	4.24294	4.33448	0.813174	4.47497	2.26913	46.2852
ARHGAP40	0	0.0165896	0.0308481	0.467516	0	0	0.34095	0.00671788	0.113371	0	0.00703021	0.82403	0	0.443551	0.0276945	0
ARHGAP42	2.95001	1.64109	0.913158	2.07114	1.34225	1.7703	1.78373	0.772601	3.65858	1.82174	0.950983	0.795985	0.660764	1.85657	2.76857	0.143329
ARHGAP44	1.56875	2.25914	14.8071	1.53725	3.36758	4.08369	2.62103	0.32978	6.31431	3.9294	5.66772	3.44713	0.812246	5.35168	7.06044	0.191076
ARHGAP5	9.80382	4.86133	17.1108	7.83891	12.2916	15.6461	11.9966	1.91475	9.365	7.11233	13.5011	9.37657	4.37016	13.225	12.2618	4.2479
ARHGAP6	6.33906	3.17451	1.33353	3.31521	10.4173	2.64609	6.23402	0.186599	8.20863	3.77019	5.94404	10.4877	5.10472	4.0821	11.6291	2.06761
ARHGAP8	0.624931	0.984127	0.489283	7.57253	3.84338	1.29649	7.15902	1.67464	1.11209	0.204095	0.35208	1.28175	0.099199	1.89378	6.72743	0.0582604
ARHGAP9	3.01867	20.7529	0.786009	2.63991	0.468606	0.274462	2.47516	0.192425	12.3341	76.2912	2.02881	1.8567	0.488418	14.4013	0.751812	80.2743
ARHGDIA	262.876	269.864	104.837	154.087	139.08	53.0469	157.683	44.2835	183.38	146.847	180.134	116.113	65.2676	120.317	114.903	172.593
ARHGDIB	111.587	398.426	17.7621	85.8709	46.4764	54.8129	75.0548	31.2463	149.764	410.308	37.3785	84.3433	19.8434	54.6885	47.8522	1229.53
ARHGDIG	0.412253	0.216645	53.9451	10.6407	2.81693	2.4435	0	0	0.114009	0.605536	0.148105	0.847645	0	5.88964	0.245223	0.0813838
ARHGEF1	26.694	95.4166	6.38686	14.3048	10.6724	9.48669	14.6921	6.79685	24.026	68.387	16.5125	14.7748	4.44827	9.98811	14.96	81.8199
ARHGEF10	6.81954	6.79723	5.45834	7.39529	8.13623	8.26623	6.15934	0.36332	11.7399	7.81797	9.95796	5.12612	1.57476	13.4883	4.96405	0.314992
ARHGEF10L	5.96051	11.3856	7.76218	9.05121	7.35032	17.2078	18.7322	14.6148	4.76865	5.55859	7.44411	12.5963	22.9056	6.2425	13.2257	10.2688
ARHGEF11	10.9203	7.4834	12.1468	10.1598	6.03656	10.4395	8.967	3.27625	4.71054	8.31189	12.7665	10.077	8.0665	15.5937	8.7462	13.2475
ARHGEF12	29.8672	17.5704	20.5509	13.5682	18.4169	28.7682	33.0994	12.5938	37.132	15.6355	22.5742	16.9035	19.6355	12.5363	29.839	5.38853
ARHGEF15	53.9495	15.0874	0.716121	16.084	15.8807	10.9519	4.17186	1.00242	10.0126	11.8385	3.65829	6.48666	1.26703	2.73152	3.95205	0
ARHGEF16	1.39339	0.471607	0.446177	2.11093	2.11178	0.280165	7.63529	1.12224	1.96733	0.645103	0.503052	3.35461	0.64592	1.67884	4.80679	0.00964414
ARHGEF17	15.7885	16.9001	15.2944	12.9428	11.472	18.1948	16.8152	0.943773	13.5099	12.7406	16.8273	16.5352	3.61478	13.7651	11.8654	0.121143
ARHGEF18	5.50501	24.9937	11.1873	5.93846	7.02463	3.25713	14.2144	3.56684	6.1296	23.2321	9.80403	7.76335	2.71592	7.75048	7.94618	41.6441
ARHGEF19	3.4883	2.73952	0.112548	1.35455	1.52745	1.30814	3.0665	1.02133	1.50539	5.67748	3.55825	4.03852	0.403365	1.44295	3.70483	1.92129
ARHGEF2	26.3199	22.1161	27.8768	20.3231	15.0754	10.6222	8.95788	1.54432	35.9938	36.5987	26.338	17.2127	8.50693	14.3012	8.60361	66.9445
ARHGEF25	9.43542	24.1454	31.1835	10.2266	41.0841	7.57367	6.84452	0.560507	10.677	21.0071	26.446	63.2708	2.48889	25.0181	5.59415	0.296646
ARHGEF26	4.69264	2.60645	6.7046	1.68977	8.65258	1.35575	2.98543	5.29815	8.22647	2.67601	3.34045	4.1712	0.200108	8.22436	5.38801	0
ARHGEF3	10.2759	15.8091	20.8695	6.77763	8.31198	4.22612	20.8081	0.552249	11.8885	14.8368	19.5143	9.04487	2.96278	14.8715	6.32406	57.8043
ARHGEF33	0.0323337	0.023501	0.345105	0.0279407	0.0958248	0.10445	0.216641	0.00246336	0.0141807	0.152657	0.349023	0.192044	0.0365337	1.1548	0.183711	0.0320354
ARHGEF35	2.01886	1.18478	0.200045	3.34249	1.91136	0.343115	8.76211	1.47444	1.62774	0.417796	3.7455	1.68166	0.16022	1.12948	12.7054	0.230347
ARHGEF37	2.14927	2.97698	10.1558	4.73562	8.86716	9.61064	4.1682	0.765373	2.22485	3.05394	2.05322	14.804	6.02059	4.23276	1.63999	0.0256167
ARHGEF38	0	0	0	0	0	0	0.800702	0.0648121	0.382847	0	0.0836389	0.229598	0	0.0896287	1.36658	0
ARHGEF4	1.10852	1.13466	48.425	4.66953	3.45427	0.691062	0.297461	0.0370564	1.31771	0.637612	4.11515	5.06434	0.212367	4.80139	4.66052	0.356285
ARHGEF40	14.5242	4.50476	3.95418	21.3711	5.47902	4.93685	6.36351	4.63926	7.59924	7.53632	18.3705	11.822	5.44696	9.20703	6.7805	12.4064
ARHGEF5	3.22093	2.26608	0.611817	5.99738	2.78882	0.999091	11.0671	2.96359	6.77516	2.79803	4.7694	4.22714	0.110798	3.48411	14.3525	1.36838
ARHGEF6	31.2608	10.5598	9.74318	35.5257	7.87296	17.8494	4.00802	0.802627	9.45651	13.9469	10.1264	5.73399	8.83689	5.73224	3.90001	43.221
ARHGEF7	32.4942	20.4078	25.326	17.5098	10.2926	15.29	13.5262	3.58833	9.41974	22.3202	11.5985	10.3534	13.7423	16.2959	11.0377	12.8444
ARHGEF9	3.02114	7.80706	39.4032	3.54077	4.93467	12.2803	4.46402	0.812811	2.51513	2.32234	7.16953	11.2955	0.92059	4.50957	5.29982	4.39169
ARID1A	15.9067	19.2823	12.2964	10.5655	8.20523	12.7929	11.8946	4.1516	10.259	16.6695	20.3355	12.0227	11.9219	14.6978	19.1242	38.7271
ARID1B	12.2179	10.7652	6.01223	8.05299	7.00005	8.44369	6.04396	1.4222	5.42923	8.96857	12.3375	9.16288	12.1917	8.79891	12.961	11.5689
ARID2	4.3062	3.21554	2.16282	3.12884	2.7879	2.64643	3.29011	0.737325	2.81073	3.79738	4.46669	2.96428	1.85015	9.02922	4.09698	8.13881
ARID3A	2.7286	1.42553	0.382606	0.819092	0.920903	0.700648	1.44838	0.259187	1.57433	4.00607	0.624572	0.611523	0.637015	4.15773	0.502896	9.79978
ARID3B	1.1838	3.66094	0.570514	0.966108	1.07688	0.553834	1.36986	0.493245	3.85882	5.67381	0.800359	1.2807	1.03157	20.9152	1.10388	8.94793
ARID3C	0	0.0285607	0.258881	0	0	0	0	0.451692	0	0	0.117455	0	0	0.431187	0.0214021	0
ARID4A	4.93785	4.55239	5.27981	4.17691	3.73011	3.59062	2.96446	0.836857	2.31038	3.27536	4.23625	4.12789	1.66587	3.32275	6.45233	7.45097
ARID4B	5.60552	8.86232	7.83517	4.58836	6.35097	4.62878	6.08818	1.44455	6.67091	7.29977	8.66645	7.58294	2.95691	11.5326	12.4635	15.3522
ARID5A	23.3398	55.5101	11.0042	24.0289	15.7859	14.7415	5.53453	5.87707	98.7337	58.5818	9.72975	33.5726	27.7694	14.7383	10.7178	24.75
ARID5B	43.0593	19.7313	10.9207	20.446	18.1316	18.144	7.98955	0.875063	18.6188	22.0094	12.0388	21.9005	104.662	10.0644	7.38257	6.81931
ARIH1	18.3625	11.625	13.1801	12.6256	13.3407	15.6128	10.9595	4.66321	13.3791	15.0197	20.4831	15.9173	24.6666	23.8751	17.3287	20.4761
ARIH2	13.8392	20.7174	16.2653	13.3305	10.9369	53.2623	15.6516	8.26042	12.9426	21.6626	18.1994	15.2427	24.0694	15.5388	18.8747	14.6421
ARL1	18.4075	21.1375	32.3842	20.1011	26.9672	25.7386	35.0386	11.0521	19.1673	17.0771	40.9636	28.5096	14.3509	29.6273	33.734	12.4842
ARL10	0.791888	0.904124	1.42068	0.798677	0.68025	1.12931	0.457557	0.0198046	0.334923	1.48589	2.60302	1.34258	1.42353	0.914655	0.532502	0.601585
ARL11	0.349441	1.50582	0.108089	0.231679	0.103875	0.267518	0.118469	0.132287	0.85	1.15235	0.154649	0.104236	0.100796	0.175848	0.220731	6.84093
ARL13A	0.0741192	0.195082	0.0283228	0.285526	0.0591764	0.0321945	0	0	0	0	0.186291	0	0	6.90756	0.147315	0.0767104
ARL13B	3.24901	2.43102	1.45383	1.77046	2.34448	1.42789	3.1276	0.736624	6.13087	2.11127	4.17792	1.88197	0.354632	3.19034	4.17169	1.5962
ARL14	0.0468885	0.0348537	0.0209729	0	2.10384	0	0.0513711	0.0463876	0	0.0847935	0.036215	1.20501	0	0	0	0
ARL15	13.0989	9.12155	4.97929	7.62171	6.48553	8.59587	8.89855	1.108	4.61429	7.11709	4.60047	4.73379	1.50411	5.9383	3.88961	6.09625
ARL16	10.2343	16.1688	12.9927	11.3648	10.4135	4.02566	10.856	4.02711	11.5965	11.0937	11.1554	21.5526	3.02302	14.1171	14.1504	4.01461
ARL17A	0.0694038	0.253655	0.179464	0.217998	0.10889	0.126927	0.375961	0.252474	0.373875	0.840982	0.141807	0.173732	0.465614	0.416966	0.366023	0.0714164
ARL17B	0	0	0.0221123	0	0	0	0	0	0	0	0.0167334	0.252576	0	0.259016	0.0265327	0
ARL2	95.058	107.453	65.2982	69.3448	69.6456	58.133	78.7954	7.79479	37.7868	75.5599	65.718	88.2297	101.827	101.152	69.1341	25.3484
ARL2BP	35.8513	39.6774	29.4061	42.6869	29.3843	36.6011	37.6274	8.12928	18.9685	29.5839	56.2505	32.0877	17.4152	49.0198	22.975	41.3442
ARL2-SNX15	3.56003	9.40586	9.63716	4.75482	13.7783	7.00839	7.31016	1.11274	3.51767	7.72907	16.3828	16.2221	7.451	2.91311	7.9689	0.807769
ARL3	7.8489	5.76188	23.5775	5.00701	15.849	8.86423	13.437	1.87268	9.97072	7.03025	20.9187	11.0418	3.88187	17.9081	11.6533	2.4837
ARL4A	4.29681	10.2788	6.49708	5.67156	3.47152	2.20088	3.03571	1.29453	1.97338	6.55174	3.14886	4.4059	0.527721	18.5783	3.57703	2.3514
ARL4C	6.80395	12.8021	12.9197	7.94066	3.39794	2.75564	2.29564	1.13981	14.0751	21.7188	3.7958	4.55472	0.628417	1.53418	1.20443	76.2662
ARL4D	4.82996	4.71033	5.26684	4.7742	14.6984	4.86879	49.3612	12.0562	24.1403	4.54509	25.1962	21.3024	0.687828	17.1128	37.6702	0.696505
ARL5A	17.8624	12.9251	11.9126	12.2871	13.5465	23.5929	12.6703	4.92404	12.728	11.8956	11.1049	12.2599	17.1373	10.4394	21.4611	19.9101
ARL5B	4.46965	1.77375	2.08697	2.04461	2.57114	2.43357	1.87938	2.07461	5.16107	2.71687	2.93181	2.23106	1.30693	3.50953	2.07693	2.81171
ARL5C	0	0	0.0320105	0.0256287	0.025119	0	0	0	0	0	0	0	0	0	0	0.0601597
ARL6	0.866566	1.41896	3.68453	1.33282	1.68097	0.866007	3.85324	0.426738	2.07424	1.942	2.4329	2.3905	0.677444	4.82882	1.51058	0.736751
ARL6IP1	96.4302	52.0263	221.019	81.1278	80.273	23.47	75.7119	36.8802	57.6232	63.662	75.9454	51.0036	10.8894	91.6032	66.3044	77.8274
ARL6IP4	120.991	173.389	85.2039	133.596	140.098	65.2989	90.4668	57.0517	85.7349	93.3897	107.931	118.67	35.7126	105.779	117.641	65.8455
ARL6IP5	61.7066	78.1934	87.1049	92.0575	85.6562	116.991	55.5669	10.0716	79.4894	105.825	47.8853	66.0482	80.2442	52.0975	74.8325	166.436
ARL6IP6	7.86711	4.14542	2.00746	4.09986	3.69328	2.79149	3.83883	0.458369	3.64962	7.23061	4.78763	4.37933	2.44499	6.52566	2.72138	7.50657
ARL8A	35.8506	27.88	61.2327	27.3554	22.0471	17.7107	21.0267	10.8812	28.1174	24.5624	30.0516	20.1469	19.5893	20.8485	26.2671	24.4038
ARL8B	23.9065	20.4069	46.9127	23.5913	26.1241	32.9204	33.1002	7.68533	24.5307	23.1009	27.3627	29.5529	53.0245	25.4057	47.6053	36.3306
ARL9	0	0.120999	1.18403	0.202543	0.358373	0	0	0	0.19048	0.169117	0.665315	0.456483	0	3.72998	0.112555	0
ARMC1	8.48953	10.2657	12.3953	8.64942	10.3087	10.1358	10.0305	3.55656	3.77104	8.00837	11.3212	10.0963	8.67651	9.5369	11.4891	10.189
ARMC10	8.58579	6.72968	13.132	7.22052	8.4048	8.38129	14.7595	4.02355	9.16144	8.5874	17.5687	12.1401	3.23969	13.7333	11.5793	10.9009
ARMC2	0.438515	0.529712	0.496572	0.602678	0.356817	0.626615	0.477241	0.0620123	0.928535	0.200037	1.407	0.450307	0.248416	6.8884	0.735042	0.312622
ARMC3	0	0	0.638597	0.0157579	0	0	0.119623	0	4.23169	0.0579691	4.02329	0	0	26.5835	0.0147304	0.637345
ARMC4	0.0614619	0.113032	0.475992	0.050156	0.314869	0.0276875	0.0735103	0.0163387	3.63272	0.105899	2.79788	0.974299	0	17.2024	0.0887274	0
ARMC5	2.59192	9.40167	5.55584	3.3577	2.11774	3.28137	5.92573	3.30091	1.77779	6.81338	6.67876	3.10112	5.856	5.54506	6.89377	3.95765
ARMC6	4.79879	13.3538	6.63366	8.63832	4.42162	6.64426	12.537	11.0812	3.49114	9.74798	10.7429	5.81108	5.27235	19.2847	10.9126	9.1802
ARMC7	2.39298	4.68075	3.02131	2.91198	4.63712	2.7811	16.2275	3.92877	4.70618	9.65238	4.03393	7.45371	1.70737	5.47292	2.23218	12.2256
ARMC8	9.26546	9.51695	10.9783	6.59253	6.66704	7.55163	8.51407	2.3811	6.88159	6.00061	9.05415	8.15162	10.6588	8.23986	12.8884	14.2798
ARMC9	1.16725	2.596	3.52487	1.16214	5.53562	0.777299	2.47881	0.266057	4.25661	2.64382	7.37767	4.51655	0.230413	7.06114	3.47203	0.119631
ARMCX1	17.1736	7.7839	12.8112	14.1835	42.8531	18.7052	10.1676	0.537002	12.436	12.4583	25.2013	39.1153	10.1657	13.8359	19.0705	1.06
ARMCX2	6.55077	6.06576	6.81721	5.2902	11.4078	9.86583	17.2535	0.308828	10.0929	10.2854	25.8537	22.79	1.58244	12.1088	24.4631	1.36472
ARMCX3	20.8569	11.0784	28.5119	18.7717	26.2952	24.795	27.7492	5.83784	20.0436	20.2699	23.9518	22.9255	8.51462	21.0806	35.5607	11.2954
ARMCX4	0.413168	1.06351	1.52054	0.566373	0.608971	0.435055	0.592409	0.11564	0.461237	0.346303	3.07566	0.736298	0.186657	0.593857	1.6841	0.123938
ARMCX5	6.68484	6.66401	4.9044	4.59208	3.72847	5.93546	2.28219	1.06113	3.10939	3.57779	5.99483	2.16262	1.03596	6.52837	11.997	3.95759
ARMCX5-GPRASP2	0.645969	0.822169	1.15351	0.545984	1.37127	0.425689	0.459822	0.219126	1.97153	0.177674	3.57621	1.26861	0.0177349	0.492552	1.96711	0.627541
ARMCX6	4.372	5.88873	4.21109	4.18965	8.13313	3.30149	5.70023	0.780124	4.68063	7.04989	5.05857	8.22449	1.95947	4.53346	6.00071	5.60779
ARMS2	0	0.0604001	0	0.0574742	0.0568175	0	0.089424	0	0	0	0.072851	0.0965436	0	0.478446	0	0
ARNT	25.5906	11.8877	5.7301	15.7689	14.0812	11.9587	12.3993	5.05327	16.9974	14.3401	27.7526	13.7214	21.5076	16.91	14.5006	21.9705
ARNT2	0.466582	5.10282	63.5519	0.621843	2.68035	1.4681	7.05213	0.175084	1.37086	1.6711	7.91388	5.49152	3.50746	5.65758	7.90141	0.0325851
ARNTL	5.49119	3.29354	7.99551	1.98127	6.06381	1.89265	8.15901	7.43867	4.76011	10.0541	4.29775	3.92807	4.90148	7.2535	14.2296	11.5736
ARNTL2	1.73834	2.34397	1.42975	1.13789	1.72905	0.622725	0.281531	1.10244	2.85531	1.11828	0.301376	0.583152	0.0414177	1.16122	0.292301	0.052501
ARPC1A	30.879	36.897	38.3386	40.0346	42.3111	52.7218	44.0844	22.9145	31.0342	39.316	36.8945	40.6411	18.7544	39.9468	31.6469	20.0341
ARPC1B	103.128	211.212	8.34174	53.2276	54.0109	24.6019	78.2608	33.8431	99.0378	144.915	40.5711	46.3854	8.05434	35.0483	47.3337	437.206
ARPC2	138.674	191.444	66.9432	116.252	116.726	98.4856	132.579	39.8533	175.466	187.594	111.588	127.549	109.166	142.066	91.4629	406.94
ARPC3	69.2284	159.748	37.4232	53.1156	64.384	39.6766	87.612	46.8707	96.2644	110.776	42.5958	68.6581	29.6185	61.3524	58.2425	237.716
ARPC4	127.918	143.842	73.8205	90.5353	89.2499	46.5144	107.312	37.6115	80.1611	120.885	92.7041	92.8648	81.8707	91.2712	95.9878	293.086
ARPC4-TTLL3	0.364949	1.0224	0.892778	0.972656	0.783573	0.712494	0.75258	0.112228	2.28147	3.42821	2.94029	3.11199	0.475037	1.72669	0.299485	0.649943
ARPC5	76.0105	80.5265	33.4362	48.0405	60.4889	21.1431	46.9016	17.5077	109.227	75.1091	61.9532	42.7761	6.66644	61.0135	52.5388	238.778
ARPC5L	25.8566	62.1408	45.1077	23.758	24.7463	32.2849	33.031	19.3494	49.1497	54.2489	22.564	20.2989	17.7933	55.4375	30.9091	30.9744
ARPM1	0.5267	1.30794	1.10405	0.910744	0.17118	0.49992	1.92575	0.932219	0.227129	0.595188	2.51843	0.464199	0.322188	24.6872	1.51464	0.0721185
ARPP19	55.9445	24.4448	58.4606	53.5079	31.1791	32.4566	31.1922	7.86508	30.9329	25.9468	27.2214	29.4162	24.5568	31.7832	41.4784	34.1639
ARPP21	0	0	19.3854	0.568166	0.490433	0	0.0455827	0.0777147	0.00479048	0.0177267	0	0	24.5764	0.558906	5.35158	0.0243008
ARR3	0	0.207156	0	0.112558	0.0316815	0.0425485	0	0	0.120136	0	0.0137651	0	0	0.0133171	0.0670981	0
ARRB1	17.8751	32.7528	24.1369	25.2184	18.5661	8.84443	11.2929	3.62328	18.5564	17.3488	14.3819	15.8071	2.30029	6.58269	5.74731	53.4078
ARRB2	30.8793	45.8767	32.4777	17.0858	16.0829	14.6398	12.1203	11.9831	51.2393	63.0035	21.8264	20.1287	11.4379	13.9871	10.3726	235.718
ARRDC1	12.2614	19.313	2.82642	11.0708	8.60328	6.62626	16.1258	8.76867	12.4724	22.5069	7.89621	15.6689	6.08716	10.0769	11.0934	26.0409
ARRDC2	17.2735	21.5048	9.72934	7.86621	17.592	19.235	17.0053	2.55886	23.6514	42.141	4.13981	14.7763	101.431	5.66491	23.1159	26.6465
ARRDC3	33.4986	9.34907	7.45589	24.6715	33.8765	5.47111	24.7073	5.64755	37.5523	16.6299	62.3785	26.9477	30.5785	14.863	117.054	36.7368
ARRDC4	3.87295	9.6318	9.70697	5.87556	19.7575	9.38065	24.3274	2.03015	9.61696	7.3332	12.1565	5.73404	1.52843	11.983	9.35205	7.66355
ARRDC5	0.0706275	3.73604	0.0175199	0	0.0430088	0.0188315	0	0.0375505	0.14045	0.401989	0.086833	0.173126	0	11.4945	0.0941604	0.68441
ARSA	8.61459	10.2275	4.85804	9.79049	4.17578	4.51023	6.55885	3.41648	6.99493	12.2846	5.02316	6.73117	1.96796	5.43923	8.29631	6.34458
ARSB	6.24688	5.89011	3.02258	2.82537	2.15385	5.84089	6.12139	2.43802	2.88953	5.89872	3.41199	3.02996	1.58858	3.41608	3.41762	10.3031
ARSD	16.7151	7.35623	2.32585	10.1753	4.17064	3.04077	36.2707	9.64806	4.93405	3.37081	18.8048	13.1775	0.587517	5.34328	18.6454	8.12047
ARSE	0.0969035	0.0938607	0.676038	0.356618	6.44705	0.129453	14.0864	28.9462	0.412634	0.306058	5.76743	0.944975	0.0221669	1.47684	0.161585	0.0370701
ARSF	0	0	0.897413	0.023932	0	0	0.336003	1.39033	0	0	0	0.038594	0	0.138485	0	0
ARSG	1.76589	1.52665	1.4829	1.4624	0.897901	0.976827	1.54346	0.219641	1.11148	1.22248	1.84988	1.3171	3.01484	3.12097	2.32186	6.88681
ARSH	0	0	0	0	0	0	0.113032	0	0	0	0	0	0	0.0572691	0	0
ARSI	0.244669	0.815837	0.969913	0.186883	0.357533	0.159201	0.320145	0.0520675	4.19817	0.657782	2.0493	2.71216	0.044457	0.401161	0.0235049	0
ARSJ	0.365388	1.07611	0.259532	0.338598	1.08639	0.244037	2.44428	0.263145	2.82606	1.28834	1.43954	1.61414	0.0842627	0.601866	0.477087	0.0279408
ARSK	1.6664	0.972305	1.10574	1.87576	4.88823	2.02009	4.15642	1.10141	2.119	4.33764	2.88837	3.50416	1.35782	3.4392	2.07791	1.71584
ART1	0	0	0	0.118824	0	0.176108	0.0496968	0	0	0	0	0	15.4531	0.0771502	0.15521	0
ART3	0.305859	0.132899	3.67965	2.17188	3.41761	56.0851	0	0.0216326	0.242277	0.122238	0.138001	0.591007	97.2705	29.2461	11.4996	0
ART4	0.014592	8.25065	0.0304906	0.110078	0.342311	2.57666	1.73376	6.47379	0.518179	5.07763	0.227478	0.3719	0	1.43852	1.17583	0
ART5	0.486	0.194235	0	0.801774	0.138817	1.06858	0.374628	0	0.565679	0.0394952	1.60603	0.644112	7.80502	12.614	2.25298	0
ARTN	0.232568	0.534944	0.128978	0.114049	0.388657	0.0635582	0.690972	0.0369224	1.98165	1.67974	0.317816	1.03764	0.0757318	0.503345	0.162855	0
ARV1	5.85133	9.48095	13.5163	9.23209	8.46126	10.6923	12.095	6.10661	3.52911	6.60264	8.29323	9.26605	3.36847	17.9142	11.7719	4.63105
ARVCF	2.12817	4.7427	4.321	3.59098	2.85897	4.61288	3.84188	1.48926	2.97018	1.87344	4.80278	4.26645	4.47161	7.08635	6.88581	0.743238
ARX	0.0346633	0.121729	5.44236	0.403426	0.0667572	0	0.0965181	0	0.792319	0.207107	41.2959	0.0760878	4.18584	10.5922	0.645746	0
AS3MT	0.390133	0.784509	3.16843	4.87085	1.63978	10.3601	3.02255	11.6499	3.07126	0.373398	5.42551	2.32209	1.91393	6.84278	9.41675	0
ASAH1	98.3294	48.8838	46.1012	271.069	38.6628	361.36	83.7589	16.6238	74.1623	44.5459	45.0431	66.0058	31.6335	40.1448	248.941	144.163
ASAH2	0	0	0	0.00763834	0.0377326	0	0	0	0	0	0.0792789	0	0	0.0958528	0	0
ASAH2B	1.49375	1.77932	3.97972	1.92238	0.462058	2.38571	1.9027	1.94482	0.822493	0.661854	2.63931	1.3625	0.248201	4.21031	1.55083	0.500637
ASAP1	19.7181	13.067	8.51313	8.2257	6.02817	7.11013	4.39549	1.36419	9.75636	9.09314	9.02803	6.54909	2.54849	15.8166	6.7234	16.8145
ASAP1-IT1	0	0.0952385	0	0.0140906	0	0.133704	0	0	0	0	0	0	0	0	0	0
ASAP2	10.5717	6.27811	6.60291	12.6934	9.18208	4.19188	13.2917	0.713523	5.60986	5.41926	6.37836	5.39958	1.68109	20.3733	10.9062	1.84977
ASAP3	8.96475	4.74305	6.04646	7.09652	7.52911	13.8057	14.2241	3.71076	5.43762	6.69421	45.4151	10.7531	48.998	13.9875	11.2684	0.13116
ASB1	3.05852	5.60239	8.28958	5.45573	3.54455	11.9922	5.03799	1.14987	3.15494	8.97119	5.27348	5.8879	3.85096	5.01658	5.73719	3.97886
ASB10	0	0	0	0.735023	0	10.4326	0.0451097	0	0	0	0.0526249	0	14.0884	0.169503	2.26664	0
ASB11	0.023861	0	0	1.29528	0	41.9541	0	0	0	0	0	0.0562034	27.1719	0.505551	4.86809	0
ASB12	0.102374	0.213426	0	1.36244	0	2.88581	0.315185	0.0178867	0.086548	0.0878745	0.562677	0.693653	20.8448	2.41341	4.12861	0
ASB13	8.70719	19.7282	11.1674	7.30499	4.99451	7.04805	16.5278	20.1935	2.85099	15.5353	11.4121	7.61876	3.91699	7.97783	12.0118	8.63382
ASB14	0.444715	2.48169	1.366	2.36822	0.626636	8.84001	1.91951	0.243717	1.03496	0.310887	0.659707	0.405594	2.2174	0.534672	2.32384	1.2441
ASB15	0	0.0202729	0	0.732319	0	33.8601	0.175425	0	0	0	0.00551364	0	6.67789	0.680663	1.3706	0
ASB16	0.54098	2.6619	0.264711	0.942508	0.690182	5.47504	0.734331	0.131429	0.24737	0.286499	1.38568	1.82127	20.6805	1.33091	2.24798	0.306427
ASB17	0	0	0	0	0.0601611	0	0	0	0	0	0	0	0	21.8951	0	0
ASB18	0	0	0	0	0	3.05556	0	0	0	0	0	0	0	0.0631297	0.154804	0
ASB2	0.205629	6.34402	0.582639	5.42202	21.4716	63.7173	0.888586	0.0920423	1.98807	4.63988	2.76342	24.8624	216.346	5.62452	36.0576	1.48033
ASB3	6.53134	7.91145	5.3653	4.57134	5.94994	1.88314	8.74497	2.18606	5.0015	10.5237	4.46746	5.5484	1.63895	8.02088	5.50808	3.78322
ASB4	0.0948826	0.0759742	0.627636	0.695985	0.0536187	2.41891	0.267326	0.202056	0.195584	0	0.104912	0.117791	4.839	0.0869839	1.01074	0
ASB5	0.0104345	0.0517746	0.199191	2.96707	1.70945	1.25259	0.0941256	0	0.106277	0.99394	0.0287937	20.9431	113.384	2.40225	91.695	0
ASB6	5.25755	10.734	8.407	4.21072	4.26315	6.40793	8.2729	2.19726	4.69505	11.2417	9.25314	6.02176	6.2765	7.80391	6.85344	7.80516
ASB7	2.55537	4.27629	2.40392	3.07005	2.47286	2.34687	4.12643	1.70522	2.06124	3.53192	3.86065	3.4157	1.47076	5.31692	3.70508	7.97165
ASB8	11.7179	14.6359	13.0453	13.0114	12.5671	30.6019	13.9352	6.3482	5.18046	10.8115	15.4265	13.3485	63.7431	11.7325	16.01	23.7475
ASB9	1.18545	1.74063	0.0230107	0.845096	0.560326	1.40156	1.35224	1.276	1.75856	0.794121	0.400837	1.12795	0	15.9041	0.469939	0
ASB9P1	0.149025	0.28217	0.0458903	0.181399	0.0587936	0.123479	0.186036	0.0587548	0.393702	0.253816	0.0809897	0.132284	0	0.767364	0.298521	0
ASCC1	14.2214	14.8831	16.9032	9.15638	9.29837	18.4427	12.9158	5.39156	5.34838	10.6139	14.0013	9.0472	7.14206	20.0348	15.8208	9.6845
ASCC2	24.1958	25.427	6.6091	26.0663	16.3545	14.0877	19.0001	19.5224	15.4475	17.9831	22.6705	24.1407	46.9467	29.5041	24.2478	22.6302
ASCC3	4.43603	4.83785	2.57215	3.62302	4.44025	4.2428	4.68585	2.68421	4.27156	5.18128	5.80129	5.54859	3.63832	6.9878	4.84657	7.98261
ASCL1	0.0497917	0.024552	5.93113	0	0.0567713	0.0223345	0.0723992	0.429082	0.0119607	0.0842009	0.179739	0	0.0316969	0.409426	0.0638654	0
ASCL2	0.273649	0.560084	0.191155	0.363157	1.49976	0.28949	1.08231	0.40173	0.854362	0.84739	0.445179	3.62025	0.0220934	1.54073	0.9609	11.6971
ASCL3	0	0.345556	0	0	0	0	0	0	0	0	0.139027	0	0	0.162879	0	0
ASCL4	0.0108448	0.0542915	0	0	0	0	0.154438	0	0	0	0	0	0	0.0412869	0.0894633	0
ASF1A	3.9913	7.15523	7.07072	6.13282	5.4571	7.75144	7.3138	2.98115	4.10356	6.73147	11.1572	6.40425	3.73718	9.23094	15.9906	16.2283
ASF1B	1.4466	1.16224	0.150137	1.07098	1.09554	0.555043	0.686016	0.0452647	1.00539	2.75674	0.800265	0.450057	0.176345	17.6045	0.434482	9.93156
ASGR1	0.67509	2.96513	2.65884	0.69072	0.149442	0.283502	0.203593	316.291	1.38525	0.720879	0.250426	0.152593	0.332405	3.90986	2.36383	8.79752
ASGR2	0.509789	3.20803	0.449073	0.107192	0.0706736	0.255352	0.239565	431.467	0.584119	0.806839	0.0740862	0.496133	0.199012	0.579657	0.140499	38.1616
ASH1L	7.62385	6.62522	10.3926	6.18582	8.24189	11.4536	6.17261	1.38599	5.50973	7.08787	12.9189	10.1098	8.69225	7.18373	10.0309	6.80972
ASH2L	20.7633	20.3184	22.0864	19.5667	12.625	18.0042	12.1253	5.92696	7.86831	9.6305	27.7211	22.0012	13.608	40.6148	17.6199	25.1637
ASIP	0.101072	0	0.139583	0.28007	0.345733	8.6166	0.568196	0.640834	0	0.504864	1.45448	0.433837	0.18123	1.25012	0.294733	0
ASL	11.4677	11.9827	4.76609	9.27436	7.81659	3.40594	43.4146	101.667	10.9687	8.84201	6.49981	10.3727	1.51857	4.27789	11.6854	8.5696
ASMT	0	0	0	0	0	0	0	0	0	0	0	0	0	0	0	0
ASMTL	0	0	0	0	0	0	0	0	0	0	0	0	0	0	0	0
ASMTL-AS1	0	0	0	0	0	0	0	0	0	0	0	0	0	0	0	0
ASNA1	36.8523	54.9698	47.6621	34.7009	32.9564	42.2959	65.6648	21.1283	21.5616	39.2214	46.176	38.6522	32.6656	71.9124	66.5935	47.4708
ASNS	8.1009	16.1683	32.5418	4.07128	9.03737	3.26943	9.33712	0.322581	10.67	12.789	33.8511	12.2402	13.903	22.5831	9.57476	4.44576
ASNSD1	17.5124	17.3531	14.3824	12.9026	18.7518	14.6343	15.6041	8.53374	12.3598	21.7602	23.5235	14.6742	22.1802	18.2317	25.8493	17.6387
ASPA	1.84871	1.56831	14.0866	7.86147	2.80782	0.922175	4.37427	0.647195	3.13528	3.45135	1.0014	2.28975	1.05398	5.27808	1.08493	0
ASPDH	0.0291636	0.707525	10.446	0.105878	0	0.0809133	8.01451	9.5357	0.0985168	0.686591	0.116972	0	0.0757829	0.207356	0.159396	0.0431121
ASPG	0.568097	0.260355	0	0.438081	0.278616	5.71775	2.52107	45.529	1.99029	0.403237	2.11573	1.20349	0	0.619678	1.47749	0
ASPH	83.6236	25.7158	43.982	252.053	32.8485	40.6411	24.2614	13.58	25.5329	22.6229	28.6426	38.6927	48.0061	19.5459	61.431	4.10977
ASPHD1	0.933969	0.530087	49.7516	1.47031	1.93174	0.0356486	2.39873	0.226035	1.19458	0.652947	1.62446	0.615656	0.404977	2.96835	0.121558	0
ASPHD2	0.507522	1.24145	5.04005	0.440424	0.548275	0.284615	1.75263	0.0289116	0.606855	3.19823	1.02208	0.445806	0.268967	2.42241	1.1594	5.72264
ASPM	0.0530872	0.11668	0.0380936	0.0686233	0.081819	0.0563759	0.0385084	0.0350244	0.070939	0.234934	0.0716731	0.00168005	0.0113878	1.41943	0.0609021	0.141084
ASPN	4.1808	3.0501	0.341572	15.9995	9.07756	9.28707	1.63972	1.67179	10.6468	2.65613	2.69873	6.69906	1.16934	4.64223	4.05718	0.100053
ASPRV1	1.36984	1.08349	0.896982	0.729199	0.543302	0.533055	1.30097	0.313326	0.412235	1.08875	2.23757	1.49147	0.72989	2.45664	0.581068	2.75854
ASPSCR1	9.90618	14.8405	6.94244	13.2366	6.66075	7.39829	13.5108	8.53784	5.38239	9.20697	11.1214	7.53801	14.1163	24.0316	14.4989	7.14903
ASRGL1	14.6367	9.1014	26.4515	2.32896	11.6902	2.01456	27.742	2.19865	14.2244	16.7566	7.26024	3.54782	0.93861	50.227	2.4298	4.51031
ASS1	93.7319	21.2543	12.1729	81.0861	34.3507	22.5042	119.123	185.653	31.8061	21.9901	39.2888	49.9076	13.1608	51.7378	27.9619	0.0657463
ASTE1	0.699871	1.94594	1.07362	0.803238	0.842585	0.814406	1.57342	0.73499	0.680324	2.63184	2.91601	1.47452	0.22613	2.42918	2.33517	4.33086
ASTL	0	0.244032	0	0	0.104239	0	0.113238	0	0.134187	0	0.0220753	0	0.0429111	0.0423624	0.0202724	0.0359502
ASTN1	0	0.197908	24.8104	0.0811611	0.655463	0.264565	0.206697	0.0189206	0.175299	0.5279	5.11941	0.716587	0	0.629878	0.0425503	0
ASTN2	0.671781	1.6291	15.8136	2.42122	5.19015	4.28072	3.26906	0.152908	1.9623	2.73406	2.25207	6.02537	5.2253	15.3654	1.82254	1.03532
ASXL1	15.3894	27.5968	8.00325	10.857	10.3714	9.12571	11.3493	4.2878	14.7185	19.3584	15.5221	11.6737	12.2466	18.2234	15.0793	12.1233
ASXL2	4.90624	3.06973	2.19972	3.17042	2.44221	5.66639	3.10658	0.896902	2.40401	3.55126	3.49809	2.77489	3.77693	6.17063	4.24258	12.1638
ASXL3	0.240893	0.132254	0.999354	0.0794827	0.310299	0.225544	0.318435	0.115629	0.0459107	0.27605	1.34017	0.535244	0.0313818	1.48546	0.972346	0.0197481
ASZ1	0	0	0	0	0	0	0	0	0	0	0	0	0	5.63533	0	0
ATAD1	12.5572	9.52613	18.6825	14.8215	16.2802	31.2851	16.2319	4.00599	12.6491	10.3101	13.916	12.6907	16.0239	23.335	15.6099	12.5559
ATAD2	1.3355	1.71088	1.30808	1.23213	1.80099	8.28989	1.02322	1.8188	1.70521	2.58799	2.04409	1.61794	1.17922	11.6716	1.7319	3.60256
ATAD2B	2.069	1.94865	0.946568	1.12983	1.06154	1.17657	1.45041	0.721697	1.40985	1.99356	2.36311	1.13622	1.0326	2.75487	1.65602	3.90302
ATAD3A	7.24363	7.58117	3.29602	5.57038	5.13641	4.81597	6.6274	5.18844	3.85934	4.94784	5.13426	4.85007	9.51348	9.65545	4.80186	2.91974
ATAD3B	4.15741	14.9491	3.62545	5.41836	5.65616	5.26578	8.91026	7.03842	5.44366	16.2064	5.775	9.16404	7.79982	6.97618	5.59723	2.76674
ATAD3C	0.391946	1.83834	0.796067	1.46326	0.60793	0.202376	2.04549	0.281247	0.536331	1.154	1.49138	1.1109	0.355739	1.43596	4.44175	0.535478
ATAD5	0.278884	1.38596	0.379991	0.261056	0.142034	0.195122	0.366843	0.06582	0.168957	0.433649	0.431875	0.251715	0	0.634589	0.309735	0.536471
ATAT1	1.18221	4.97197	19.7174	2.48281	1.67905	1.91679	5.63491	1.31285	2.61464	5.61282	7.28406	5.03713	0.630782	4.90772	3.85837	1.17476
ATCAY	0	0.0238878	35.0491	0	1.04077	0.0937164	0.0569569	0	0.0036001	0	0.0117007	0.43672	0.0581918	0.215514	0.071649	0
ATE1	6.72964	4.32479	8.99918	4.50197	5.28262	12.8575	7.00695	2.23878	4.5185	5.29779	7.73705	8.07526	16.8728	9.4709	8.59004	7.93591
ATF1	9.52511	7.83839	2.10804	6.33395	6.9058	6.17012	9.28119	2.37106	7.32068	10.7353	12.4745	8.50968	8.20676	8.48738	12.6183	14.2819
ATF2	12.0094	6.49864	13.7088	10.3194	10.4489	7.0094	11.4867	3.42627	11.9512	12.9028	13.9292	11.1483	7.37785	15.421	13.8569	17.414
ATF3	25.2601	14.3441	13.4022	27.7012	28.0663	52.6995	8.36785	5.35649	138.136	34.8968	29.4662	61.2302	9.44275	22.6427	47.4527	1.25019
ATF4	134.006	201.583	81.4199	143.986	377.235	137.594	120.414	94.274	220.681	274.616	213.897	427.022	275.497	124.225	140.935	75.2422
ATF5	103.042	27.2225	7.68521	18.9002	11.7719	5.9466	14.0269	685.402	8.69656	29.9319	10.0815	11.1375	13.9237	18.6541	17.4224	9.986
ATF6	15.757	13.3937	8.43209	8.955	9.13094	10.395	15.927	8.46944	15.0267	12.6533	11.1426	10.1686	9.00584	14.7862	16.0264	22.5978
ATF6B	30.4309	34.5314	13.5591	16.6425	13.4124	13.4023	19.9195	7.53441	12.3717	26.8902	27.6664	24.0806	6.28326	20.9458	41.9579	54.8452
ATF7	23.2444	8.49842	6.79708	14.4678	14.4338	10.3464	8.29694	2.21912	13.2718	12.6651	18.2527	15.3829	14.705	14.315	7.68897	10.4631
ATF7IP	9.33942	10.2105	4.17098	9.00489	5.08016	8.99113	4.84702	2.05348	5.03057	8.84537	11.7742	7.53656	10.3026	16.5804	10.2527	21.7021
ATF7IP2	0.356303	2.21526	0.764389	0.982742	0.550914	2.36025	1.94446	1.51998	0.760761	2.83437	1.79012	2.7602	0.198722	7.50115	0.834972	2.17939
ATG10	1.57564	1.69072	1.22179	2.89859	0.782698	1.12617	1.7603	0.985404	1.36666	0.829488	1.16404	2.58258	0.975087	3.62508	2.17153	1.62685
ATG12	7.70993	7.87187	7.33092	7.55862	6.95286	5.06548	4.78662	2.9453	5.70154	10.0833	8.02142	8.23471	3.50728	6.92633	7.79056	8.27532
ATG13	8.24991	9.01284	21.4246	8.72535	5.81261	6.61787	9.77968	8.82995	4.35267	12.9746	6.48201	9.87915	2.61635	22.0793	16.4751	20.5172
ATG14	6.56229	9.80822	5.88611	7.42726	6.02589	8.1569	4.30996	1.32436	2.35831	3.92535	5.26444	6.40244	11.6828	10.0075	11.4632	4.18041
ATG16L1	7.08289	11.2113	6.54787	6.26593	6.70861	4.75596	9.33888	3.90371	3.44135	12.1269	8.10522	10.273	12.1994	14.7288	16.2248	7.08195
ATG16L2	2.4976	11.31	1.60613	3.05122	1.31899	1.97702	2.55375	1.3003	9.95018	17.5273	4.70811	6.57009	0.320935	1.61463	3.48888	15.1033
ATG2A	8.06423	9.06236	6.73901	5.95613	3.00437	4.97817	7.07185	6.94659	5.40726	6.31921	8.08149	5.0227	12.4585	6.33564	11.796	11.1788
ATG2B	3.81974	4.83931	5.39988	3.23862	2.31309	3.40195	5.12567	2.25473	2.37537	3.78133	5.26347	2.63851	4.37398	5.91672	5.52785	3.69656
ATG3	37.6935	44.8269	40.6635	35.7747	34.2022	25.4422	40.5037	21.504	35.4246	35.7911	43.199	29.1255	14.8149	87.8853	54.8367	88.8089
ATG4A	5.943	4.84212	2.10186	4.52236	4.84657	6.32261	10.8737	6.24264	8.32471	6.5258	4.33465	4.07211	4.2787	4.49327	8.37386	5.82352
ATG4B	9.81745	12.9644	10.7918	9.45781	6.50321	11.3371	18.2253	6.44726	6.82765	20.4225	11.4014	12.9539	8.51804	20.9667	14.3985	13.3148
ATG4C	2.53851	3.45135	4.14425	3.31161	3.81572	2.01663	4.7293	1.92262	1.4339	6.10993	4.87988	4.1514	1.73706	2.77544	4.22949	8.23804
ATG4D	4.28389	10.0774	7.69301	6.59416	5.8234	22.3027	17.0182	3.38253	6.32967	13.1363	4.10762	7.43698	25.7975	25.3585	8.81997	7.99091
ATG5	8.15075	8.70433	5.82073	7.22215	10.3444	6.19069	10.3824	3.72479	7.95473	9.4894	11.6505	10.9039	5.61996	11.5932	9.98527	10.4568
ATG7	8.75208	7.14763	6.08119	6.37527	6.28759	3.59833	6.8822	1.89443	8.2996	9.78187	6.5335	6.50502	4.02019	8.74469	7.77252	8.98072
ATG9A	27.9019	17.33	30.0221	25.5776	16.619	41.3147	20.1757	17.0255	16.1054	25.7099	17.5883	21.5909	149.914	59.5404	27.6409	19.6215
ATG9B	0.201035	0.786778	0.502175	0.266267	0.0319925	0.0329086	0.0729991	0.0318886	0.403275	0.40725	1.0748	0.0384253	0.0577518	1.33545	0.0436265	0.848093
ATHL1	3.49921	24.2296	0.614623	5.01688	2.67191	1.91089	17.5465	2.18437	20.9723	17.1403	2.74435	8.30585	0.0508144	2.11697	22.3215	3.62586
ATIC	21.0262	38.8308	29.059	21.7638	20.2677	22.4282	30.0219	19.9847	9.23809	21.1077	26.8872	26.2619	32.1129	33.0942	27.0067	22.3732
ATL1	2.35612	2.87848	38.4985	2.91852	5.15883	0.833221	2.51429	0.177256	1.79764	1.94415	7.73621	6.33684	0.739893	7.32649	2.40861	1.14475
ATL2	9.54331	9.31414	5.87332	16.1533	23.8244	8.66418	13.139	8.58617	11.5188	10.8227	18.2692	23.6737	18.8164	13.6396	19.6513	9.07729
ATL3	38.3212	17.67	6.11887	28.892	15.3547	5.96187	9.53678	5.12183	10.1156	13.3143	15.5996	11.622	2.96342	29.93	11.719	16.5025
ATM	3.43773	8.41606	2.49468	3.09384	2.387	3.63973	3.99887	1.24745	2.64036	14.1676	8.11202	3.3024	1.20782	3.09053	3.6877	19.9012
ATMIN	14.7591	10.6195	17.2366	10.7073	6.78022	9.96592	9.26572	3.68487	3.29671	7.72663	13.9478	8.92338	8.56107	21.7834	15.1303	16.3704
ATN1	103.683	60.8525	89.5998	69.8727	113.551	54.5405	44.903	5.68286	84.9865	79.641	145.586	94.7592	70.9414	54.9345	56.5617	7.03544
ATOH1	0	0	0	0	4.77307	0	0	0	0	0	0	0	0	0	0.0773962	0
ATOH7	0.175091	0	0.668698	0.01969	0.0374021	0.0723747	0.138651	0	0	0	0	0.0534275	0.0701125	0.165395	0	0
ATOH8	17.2645	5.00979	1.8662	4.8414	3.9569	7.76732	3.29663	4.8349	3.63794	5.45382	3.04981	4.84943	3.03225	2.58568	25.5575	0.0530309
ATOX1	37.6261	60.4092	36.7337	40.1558	30.1928	35.5147	58.4513	56.9348	38.1526	44.047	20.563	42.0213	12.0813	29.1885	25.5986	29.9492
ATP10A	2.16062	2.29133	1.18861	3.17489	0.66659	1.31076	4.92185	0.099256	3.67912	2.42976	0.557946	0.606086	0.2956	3.14613	1.30605	5.13464
ATP10B	0.0240257	0.0352478	2.36839	0.0139092	1.44178	0.00652535	0.166102	0.00690426	0.0075329	0.211962	0.270622	0.448785	0	1.37106	0.0327887	0
ATP10D	3.09265	2.06716	0.995098	2.19521	3.04798	2.80373	9.24349	1.00677	3.19859	4.14464	4.16907	3.67185	0.424177	3.84307	5.11268	5.62409
ATP11A	7.37474	5.59314	7.04061	2.67319	4.69491	17.718	7.96393	3.0461	18.5615	5.62307	6.44721	2.42188	5.82416	5.81347	6.33075	16.9291
ATP11B	11.6012	6.29222	2.7089	5.382	7.46846	7.44402	6.6123	2.44881	7.56652	10.6349	8.29163	6.83468	2.74973	9.58366	7.26697	18.8959
ATP11C	7.10904	6.92691	0.962328	4.17529	3.58243	1.8661	4.9827	3.23038	4.17491	6.68282	6.91725	4.80769	0.890315	6.42799	2.19782	4.8542
ATP12A	0	0.00632603	0.0587597	0	0	0	2.55242	0.0644348	2.04122	0.0246848	0	0	0	0.352822	0.035686	0
ATP13A1	15.9853	39.2096	8.75287	11.1771	8.4304	6.42685	20.7597	7.16971	8.66344	40.2126	22.8016	13.0559	10.2453	21.704	23.7413	18.0885
ATP13A2	15.1337	17.8382	44.4538	11.9171	6.41656	4.71933	12.8872	1.58974	7.20872	16.0349	10.9486	7.64714	12.7409	9.4713	10.1038	16.8766
ATP13A3	19.9052	8.20032	4.99227	17.2743	8.76479	14.1917	17.1699	12.4497	11.656	7.88344	10.3398	6.6824	4.58967	6.48751	35.0124	14.9762
ATP13A4	0.0176739	0.119528	6.70295	0.313487	0.0867212	0	0.181421	0.0517393	5.92638	0.0853409	0.358542	0.140375	0	0.797957	22.9761	0.153034
ATP13A5	0	0	0.339547	0.847546	0	0.0122004	0.0377882	0	0.0186401	0.0179888	0	0	0.0360229	0.0524425	0.172925	0.023388
ATP1A1	132.187	118.779	264.967	67.9509	127.433	157.55	1526.89	69.0684	288.459	146.123	131.262	102.957	35.9566	125.836	958.588	142.738
ATP1A1OS	1.68383	4.05396	6.3582	2.06982	5.39116	2.6826	25.9549	3.55011	4.48509	8.46808	4.04908	7.39973	2.12337	6.25855	6.01638	1.14459
ATP1A2	12.1381	8.65336	258.529	16.1344	34.0427	106.967	2.48003	0.0865467	3.17075	9.4738	4.75037	27.0295	462.481	19.9191	39.2855	0.0395271
ATP1A3	0.0661237	1.21087	304.818	0.150022	5.57404	154.226	0	0.0280207	0.189259	1.72655	0.0524538	1.41678	0.21007	35.4263	0.131887	3.03843
ATP1A4	0.0267657	0.654872	0.237356	0.0383599	0.157534	0.557887	0	0	0.280048	0	0.0145026	0.0495176	0.247237	4.90975	0.389715	0
ATP1B1	4.08377	10.1749	446.902	26.3297	53.2193	120.932	1351.58	48.2678	48.9441	8.88546	75.2752	30.6403	246.243	63.7992	288.469	2.65402
ATP1B2	3.24464	3.42074	184.856	3.32871	4.89112	4.82097	3.81035	0.601079	5.9385	10.0693	20.8512	6.82122	2.58566	17.9056	3.6166	0.0509599
ATP1B3	32.2469	43.5446	22.5432	26.8768	33.6003	23.8782	50.9635	3.72225	95.8964	67.1698	31.2902	21.7201	6.14415	42.879	41.6653	31.8578
ATP1B4	0	0.0291488	0	0.246792	0	0.212455	0	0	0	0	0	0.0108975	1.55794	0.213871	1.2943	0
ATP2A1	0.698829	1.12341	1.33966	177.778	1.02049	0.0170574	2.16584	0.581732	0.0627065	0.156642	2.29826	2.05426	419.313	2.02578	187.896	0.00712681
ATP2A2	32.8621	38.794	102.798	48.1985	40.4912	1004.28	54.0365	24.758	45.5835	38.4509	37.7081	51.2751	550.805	68.6358	221.315	24.1926
ATP2A3	2.97759	49.5731	0.669912	5.67039	10.0958	2.26312	3.81289	0.568521	10.8769	55.9087	4.3195	8.36311	0.372023	3.95204	5.19386	85.1496
ATP2B1	4.77729	9.08933	38.9664	5.1226	5.06016	2.7321	6.4424	2.50153	6.18399	5.49793	8.29534	5.11328	6.28166	12.6266	10.5233	21.5367
ATP2B2	0.0379941	0.0313321	39.0321	0.297123	0.0779206	0.0449483	0.163658	4.1884	0.031817	0.0407001	0.169481	0.0632826	0.459445	0.181176	0.171365	0.0138936
ATP2B3	0	0.0221753	12.0361	0.0207875	0.114942	0	0.0989599	0	0.019323	0	0.201629	0.0718325	0	0.229057	0.00311519	0
ATP2B4	41.6054	31.8881	23.1712	90.5497	78.2351	32.5318	10.8725	7.00615	38.6438	24.6712	62.0439	57.8426	3.81596	28.1123	10.6387	42.2168
ATP2C1	22.1687	14.122	25.8367	27.4443	21.7102	24.2427	32.2028	6.82163	20.0599	18.291	27.5829	21.7147	9.7781	20.4564	49.0085	17.3477
ATP2C2	0.155683	0.194264	0.972589	0.353344	2.87614	0.0327928	1.28523	0.00619912	7.70595	0.191157	1.67431	1.75662	0	0.411709	4.91888	0.19196
ATP4A	0	0.0626839	0.0626941	0.00883438	0	0.013034	0	0	0	0	0.0153913	0	0	0.318963	0.116901	0
ATP4B	0	0.0352663	0.0759617	0	0	0	0.0654971	0	0	0	0.415807	0	0	0.0135386	0.0140849	0
ATP5A1	126.535	188.881	234.677	220.745	151.96	1026.21	387.527	152.931	94.2285	157.471	171.188	180.951	250.91	171.39	262.153	185.902
ATP5B	204.72	223.846	367.063	304.823	266.868	1732.82	688.253	248.449	203.333	210.649	176.285	293.513	459.159	226.666	355.474	269.966
ATP5C1	55.6009	83.7012	90.9356	82.7251	88.6351	381.941	192.662	77.9643	46.6833	65.8981	66.9583	72.4903	98.4096	69.6904	93.3178	59.3268
ATP5D	51.7421	76.0141	44.0095	82.0454	88.2327	151.103	105.144	74.4701	49.7662	83.2412	50.4016	108.833	166.019	45.4338	54.7093	51.3997
ATP5E	103.997	190.052	86.1017	200.694	135.498	348.673	162.915	167.25	212.005	294.478	84.4287	213.303	150.015	113.892	94.7457	335.502
ATP5EP2	101.192	201.324	50.199	167.366	117.808	224.37	108.218	107.614	222.231	247.461	66.5225	177.551	140.259	101.543	80.2464	252.928
ATP5F1	27.6024	36.2731	36.1298	28.7958	33.9683	133.553	65.9662	25.184	18.95	26.7657	28.6814	32.7446	33.9223	40.47	39.8344	45.8328
ATP5G1	19.6484	45.4226	40.2649	22.7723	29.1772	198.478	96.6612	38.5732	17.4253	21.4742	25.4151	34.2383	40.8454	23.2804	51.3164	19.8416
ATP5G2	101.13	132.175	83.4331	100.902	178.393	213.048	176.202	84.6877	94.855	130.257	120.165	194.883	231.682	90.7914	104.193	197.867
ATP5G3	27.5391	26.7006	28.7506	45.928	25.335	150.7	74.376	30.172	18.551	16.6576	24.5453	20.5166	13.6645	18.7269	37.7868	26.7745
ATP5H	55.9611	60.28	87.8726	68.9326	104.538	238.496	116.987	70.6235	45.6145	44.2782	58.4292	81.2471	102.527	59.7724	78.2414	55.36
ATP5I	89.5398	134.982	132.757	99.262	245.727	427.878	173.624	150.405	150.486	145.838	65.3231	224.698	142.318	137.446	73.2142	81.4321
ATP5J	82.2487	78.7808	132.748	125.802	141.262	465.268	157.079	122.492	58.6388	60.5587	69.4035	98.2619	46.0842	124.057	102.78	51.6032
ATP5J2	42.1775	95.4621	162.44	88.3112	75.2984	155.001	98.7327	118.702	91.4541	73.3071	115.137	88.8659	78.0333	150.145	96.5364	98.9313
ATP5J2-PTCD1	1.55415	2.62875	0.280727	1.25662	1.47694	2.3888	1.88141	0.0522353	0.494441	1.96376	0.224413	0.275737	2.17113	2.04139	1.55189	0.88536
ATP5L	27.7765	48.718	39.8591	41.1108	53.1323	118.791	67.9382	39.6269	56.0925	59.5503	46.2674	64.2665	44.6454	38.2191	58.327	73.1262
ATP5L2	1.97456	3.51407	1.76132	2.83959	3.07823	12.9261	5.29025	5.10383	5.98218	5.38996	2.66614	5.71252	4.78303	2.60252	3.29481	6.08737
ATP5O	103.062	119.996	124.663	145.023	126.496	453.785	179.746	73.9999	69.649	85.2517	131.651	127.923	104.194	116.736	124.792	87.8301
ATP5S	4.45282	5.59893	6.28148	5.58961	2.29122	3.98026	7.16426	1.97139	1.51429	2.07166	4.56828	4.30607	5.76731	8.37457	9.54147	3.87698
ATP5SL	16.5434	29.5151	16.0497	17.9427	26.8388	56.5933	30.5307	14.3706	17.0793	27.8314	20.0341	32.9571	16.9454	17.2585	24.6916	22.1458
ATP6AP1	45.8606	56.0577	99.6089	42.9827	46.6695	57.9618	105.508	35.0506	89.0518	82.3492	61.7201	64.6983	38.4529	52.4161	71.6363	85.0186
ATP6AP1L	1.31295	0.890565	3.26235	3.78282	1.08648	0.58382	1.16393	0.442349	1.47922	0.817109	4.13829	0.946624	1.94063	3.20045	1.24258	0.271189
ATP6AP2	55.4319	47.5703	82.6661	59.4361	59.4702	22.419	86.9074	24.3505	65.0301	52.2051	54.4346	48.0541	11.0005	45.7262	109.591	124.285
ATP6V0A1	17.5342	9.13998	97.9796	15.0241	20.8479	11.7037	35.9779	11.8294	17.337	17.5397	20.2233	20.0887	62.2593	20.3673	41.1619	16.691
ATP6V0A2	3.4399	8.57235	2.72886	3.48818	2.46723	2.24343	3.82418	1.73674	2.35934	4.89008	5.45679	2.49143	3.96251	3.51092	4.93917	4.22665
ATP6V0A4	0	0	0.0939182	0.520413	0	0	56.6987	0	0.34111	0	0.00559987	0.197207	0	0.36411	0.0384245	0
ATP6V0B	36.7756	66.9593	69.1914	37.5462	40.1758	42.5269	206.023	78.7673	89.2247	111.984	46.8216	55.9377	48.745	47.5957	81.6512	165.861
ATP6V0C	196.172	188.888	467.216	184.725	162.17	97.4083	272.916	83.7274	201.133	186.227	182.756	132.315	217.5	213.916	291.901	216.922
ATP6V0CP3	0	0.476634	0.351159	0	0.2775	0	0	0	0.176635	0.186989	0.693032	0.106316	0.0403429	0.137843	0.326686	0.0347374
ATP6V0D1	51.524	65.3897	100.091	53.3959	36.2605	37.8333	105.654	34.4487	53.2588	58.0735	52.7574	47.0216	61.7088	91.6836	82.6541	154.752
ATP6V0D2	0	0.115993	0	0.202824	0.0536092	0	24.8817	0	0.376873	0.172199	0.539843	0.334322	0	0.123517	0.0382994	0
ATP6V0E1	156.267	191.11	49.7895	154.462	146.339	107.65	199.449	85.8259	136.519	171.847	141.16	134.659	60.0697	131.988	211.746	211.785
ATP6V0E2	3.89067	11.2335	123.593	21.6602	10.3584	43.1133	16.2402	7.60947	4.08594	14.084	13.5152	11.5631	1.63334	6.9957	19.8215	21.2609
ATP6V1A	19.9674	14.9199	61.1013	19.0153	7.60325	6.56878	60.607	9.52651	12.2542	14.8825	16.1519	8.92771	4.23081	13.7948	31.9953	44.0002
ATP6V1B1	0.337024	0.331807	0.165965	5.47842	0.201249	0.0239853	38.6245	0	3.74074	0.463365	2.03773	0.916574	0.0606457	0.0723882	0.0645333	0
ATP6V1B2	41.0133	27.7649	140.306	24.6255	31.6971	26.2587	43.3246	11.7004	47.8168	30.4372	30.9805	26.8493	32.1006	58.8047	33.7843	213.151
ATP6V1C1	12.0262	11.313	30.7319	10.4271	7.9347	8.92654	17.9752	5.55213	4.70235	9.01541	9.38158	8.04854	3.70609	9.62507	20.4579	10.8481
ATP6V1C2	2.83386	5.1151	2.41995	0.611448	0.394287	2.26628	7.42815	1.97865	3.74833	1.06979	1.69172	1.55547	0.11115	1.72267	0.309149	0.385683
ATP6V1D	12.5724	9.38853	66.1644	29.4494	28.5625	55.3692	58.0952	11.2817	18.9909	16.0137	27.407	22.6248	15.8708	34.2158	34.2799	22.0176
ATP6V1E1	49.399	66.4782	169.275	46.5267	61.9264	104.369	118.159	31.1779	55.3538	56.3784	42.5447	82.3323	57.3276	53.7147	56.8589	72.5084
ATP6V1E2	0.446065	1.51923	0.966668	1.02479	0.267085	0.563745	0.667672	0.49943	0.260249	1.1294	0.896132	0.920417	0.422758	11.8665	0.827573	1.87042
ATP6V1F	108.623	127.711	239.622	140.773	116.082	75.1453	162.617	38.9035	102.682	121.982	96.8697	102.685	78.1268	201.901	97.5471	119.077
ATP6V1G1	24.0929	55.4403	33.6072	26.8456	32.9455	33.8337	66.9998	27.3117	48.4731	56.724	43.9912	51.4061	31.5422	65.3542	61.2385	81.5953
ATP6V1G2	0.0613923	1.63642	161.622	0.515589	2.86255	1.13286	1.24042	0.0207511	0.56891	1.5378	0.581829	2.40667	0.301922	1.6221	0.693852	0.145551
ATP6V1G3	0	0	0	0	0	0	10.8526	0	0	0	0	0.483077	0	0.0695797	0	0
ATP6V1H	16.0145	18.2258	68.5585	18.6492	19.0309	20.972	49.4569	5.88238	13.5057	18.0873	15.9408	22.7361	10.5981	24.3724	33.4574	16.6912
ATP7A	2.1965	1.40736	0.765938	1.62272	1.41578	1.57725	2.55468	0.293534	2.12908	1.46298	2.54601	2.4234	1.00761	1.77008	1.74352	4.07264
ATP7B	1.66102	0.456196	0.80848	1.42929	1.14538	1.14631	1.59577	4.55584	0.934714	1.29949	1.65923	1.22785	0.36129	4.51835	0.578834	0.361208
ATP8A1	3.34531	3.99067	31.1055	1.73609	4.01045	3.50447	1.92014	0.21367	2.86896	2.78613	4.03146	2.78315	6.68742	1.79589	20.3652	6.2432
ATP8A2	0.0170512	0.0593456	5.48256	0.0038768	0.294637	0.0409431	0.151906	0	0.354299	0.0762649	0.178776	0.0318782	0.0590356	6.2472	0.0558688	0.176294
ATP8B1	5.52001	5.10675	1.02265	3.19859	11.9309	2.11669	5.97145	2.72072	11.0129	3.66974	3.13581	13.6286	0.70307	2.67033	7.86836	0.0866567
ATP8B2	15.2179	20.4869	4.74743	8.0444	11.0864	5.15643	8.54126	1.06707	14.6267	36.4564	29.2631	12.0814	2.17505	15.9225	16.5674	31.5736
ATP8B3	0.334296	0.49504	0.0389796	0.19258	0.172764	0.192599	0.201295	0.0992481	0.113542	0.165376	0.573416	0.207856	0.033466	5.26229	0.190778	0.364801
ATP8B4	4.17299	2.45307	0.259784	1.52433	1.62014	0.66519	0.97896	0.625088	1.03837	2.45598	2.00392	1.96655	0.217497	1.19432	0.359514	3.33108
ATP8B5P	2.10124	1.52811	0.516969	1.81113	1.07599	1.74041	1.2151	0.770922	1.66461	1.76907	1.38123	1.10607	2.25429	4.47907	3.51341	2.09828
ATP9A	27.8675	8.12283	85.418	48.2089	17.7181	10.6126	10.9162	2.61528	9.48317	7.42698	19.7494	16.3319	8.24582	26.4069	28.1585	1.35912
ATP9B	4.19586	5.30812	6.73714	5.71888	2.92715	2.98528	4.45452	1.66086	3.47294	2.89033	6.72274	5.59324	6.2027	7.1146	9.53966	5.15602
ATPAF1	8.81677	8.65872	26.3181	14.6309	11.0231	55.7808	17.6056	8.38425	3.64843	10.3262	12.3256	9.36056	13.7907	13.7519	17.2345	9.35543
ATPAF1-AS1	0.0576085	0.411434	0.0765336	0.0914816	0	0	0	0	0	0	0	0	0	108.798	0.146718	0
ATPAF2	4.6247	9.78351	2.86732	5.85216	5.19216	9.80152	7.81559	6.13645	2.555	6.85413	4.10443	5.65597	6.65817	6.46417	7.48341	8.48126
ATPBD4	4.13397	2.68012	2.7052	2.94975	1.8069	3.66735	4.083	1.03741	1.97225	0.869905	5.20727	2.27293	2.72871	3.96671	4.30934	2.72583
ATPIF1	44.7193	101.546	149.236	66.351	94.8533	207.908	103.402	55.6432	67.1191	76.2716	80.7289	77.2249	132.789	212.703	104.785	60.6003
ATR	2.66101	4.14458	2.59629	3.61373	1.32312	2.01409	2.93946	1.2783	1.42899	2.85638	4.04204	1.88415	1.50966	5.03613	4.66635	4.33802
ATRIP	2.8964	3.41454	1.32071	3.71412	1.7161	2.10884	2.6358	1.0972	1.20413	5.52165	3.66823	4.95192	4.19587	15.8895	4.34455	3.37201
ATRN	11.9933	6.86289	15.191	9.37796	4.67855	15.4584	15.7282	11.3826	5.59342	6.96884	10.1696	5.73575	5.11133	11.2208	15.6592	11.9389
ATRNL1	0	0.143018	16.0496	0.0768164	1.92065	0.312639	0.750321	0.242962	0.0211093	0.476864	1.73555	0.261357	0.0257858	1.89021	0.512644	0
ATRX	8.72943	6.95326	13.2778	7.56673	8.49576	14.1364	7.37379	1.17139	5.02742	6.39729	10.6988	6.75507	6.16937	6.21207	9.7507	11.4769
ATXN1	3.59191	3.47201	7.91174	3.94963	4.30388	5.63366	3.08942	1.08762	5.08305	6.41092	4.43519	3.74024	6.72266	4.77738	6.12042	8.15054
ATXN10	15.3654	22.1895	40.3309	15.1092	19.9103	21.2602	23.9466	10.7317	18.6899	15.3124	35.9299	23.1013	10.8677	39.434	33.4707	21.8801
ATXN1L	15.808	9.27262	5.52448	10.9163	8.59815	7.55582	9.67364	2.94773	5.75965	7.72577	9.87339	8.35824	4.21787	8.23068	11.2311	10.1857
ATXN2	7.65111	5.49635	10.097	6.35484	5.32344	9.48553	6.73786	2.64801	9.03657	6.3169	9.88813	8.79042	11.3062	13.6011	6.38634	5.02482
ATXN2L	21.0012	27.3883	16.5142	12.2697	17.2566	11.6583	17.537	7.17546	29.9296	47.8722	27.1603	21.7237	21.7888	65.0998	18.2126	32.0302
ATXN3	2.94995	3.37171	1.75244	4.74608	2.58623	2.02096	2.69462	0.54982	1.9618	3.38935	3.40653	2.86068	0.801181	4.0053	2.86407	5.72502
ATXN3L	0.0568304	0.00950876	0	0.0334532	0	0	0.0424602	0	0.0647605	0	0.0370051	0.0198461	0	1.02398	0.02296	0
ATXN7	5.93322	5.27216	2.9692	3.76371	2.79724	3.64528	3.40856	0.849205	4.38223	6.71654	4.69742	3.46388	5.14586	5.68137	4.42021	12.9231
ATXN7L1	1.35569	2.72668	1.64295	1.69069	1.99628	1.04531	2.36846	0.811627	0.860011	3.65023	2.91705	3.25116	0.540083	4.41221	3.85908	6.40597
ATXN7L2	0.835215	3.82908	1.34951	1.09802	0.770762	0.580485	2.49609	0.54953	0.499238	2.92513	3.61847	1.21479	1.57716	7.33451	2.58919	1.23369
ATXN7L3	14.6065	18.3729	37.4088	9.48127	11.5938	11.6564	15.7234	6.5722	15.5071	30.1322	22.8172	15.9365	8.87348	19.0974	13.0185	33.3911
ATXN7L3B	21.7779	26.435	45.5752	18.6763	20.4713	25.2532	32.5035	8.63407	21.846	36.4126	43.7284	30.1901	18.2367	22.0663	38.4463	53.4776
ATXN8OS	0	0	0.163585	0	0.0173953	0	0	0	0	0	0	0	0	0.0203167	0	0
AUH	5.22365	5.32909	13.3381	8.72656	9.59598	19.134	25.3075	8.31083	7.19779	8.58339	6.19395	8.11107	5.1542	5.45262	21.454	4.92351
AUP1	48.4132	77.9112	20.1814	43.831	38.6897	29.5827	73.4096	81.9858	50.4608	143.614	40.4176	65.7964	91.1008	35.9441	59.0319	52.536
AURKA	0.50441	1.02542	0.371438	0.864985	0.826042	1.8206	2.22029	0.542015	0.377033	2.24937	3.17529	0.622892	0.649697	19.6731	0.831105	1.62418
AURKAIP1	40.994	51.5004	35.2701	54.6146	44.9706	74.2266	81.0238	53.6791	32.3897	55.2053	36.3446	50.6594	64.0823	99.3308	44.1781	37.956
AURKAPS1	0.272668	0.273376	0.16466	0.348469	0.168892	0.492029	0.496299	0	0.0880751	0.86794	0.376234	0.509779	0.376058	1.66914	0.497364	0.264737
AURKB	0.967087	2.13805	0.0230421	0.280952	0.900891	0.231544	0.040919	0.0526912	0.791157	3.83037	0.203003	0.285554	0	0.531413	0.427835	0.348685
AURKC	0.790234	1.51889	1.41986	1.26684	0.171497	0.774248	0.69871	0.812161	1.02577	1.49956	0.443954	0.274107	0.477226	28.3343	1.44149	0.125136
AUTS2	5.8148	3.65973	7.16753	5.77329	3.36884	1.66716	4.42768	2.04474	4.99937	4.58	8.42154	3.43809	4.70956	6.51631	3.02183	4.69379
AVEN	13.5929	8.3056	3.23135	12.0716	15.5955	15.3298	4.98009	7.60877	3.81763	10.4056	11.8902	9.05136	14.7083	18.1784	7.80057	4.09265
AVIL	0.143293	0.720861	0.555332	0.999024	0.638575	1.05398	2.59414	0.379409	0.363576	1.89556	1.8485	0.890227	1.33066	0.653071	0.995346	0.351186
AVL9	5.58508	4.95934	6.66565	3.65113	2.34553	2.78372	3.98185	2.39587	3.29098	3.62729	3.14889	4.51053	5.84356	4.37177	6.03083	7.72808
AVP	0	0.00599796	0	0.30285	0	0.102413	0	0.0740697	0.0555587	0	0	0	0	0.132823	0	0
AVPI1	14.0884	4.96275	11.1326	24.4465	11.115	4.12725	6.81984	10.4565	16.7567	11.8866	23.0388	25.6988	7.68197	9.19114	7.00201	1.23431
AVPR1A	16.7333	2.08253	0.152923	3.88467	1.87935	0.974644	1.54208	4.55702	0.264662	2.17342	0.753776	0.786446	0.243742	1.11624	2.14755	0.1363
AVPR1B	0	0	0.0246514	0	0.0527808	0	0	0	0	0	0	0.0141573	0	0	0.0448633	0
AVPR2	3.06699	3.67482	0.263984	7.19721	2.34359	2.4586	5.58296	0	0.266625	5.01269	0.718105	2.05159	1.2049	1.28305	0.839506	0.172981
AWAT1	0.0182101	0	0	0.0702313	0	0	0	0	0	0	0	0	0	0	0	0
AWAT2	0	0	0	0	0	0.0127147	0	0	0.0233422	0	0	0	0	0.0811055	0	0
AXDND1	0.0301778	0	0.0351525	0.00304568	0.0117524	0	0.0219582	0.00531087	0.0214184	0.0182275	0.061702	0.117486	0	6.1332	0.0480238	0
AXIN1	6.62595	10.03	3.27507	5.56086	8.94357	5.52377	5.54141	1.86046	7.27033	11.3257	10.1727	8.36716	11.2444	8.5235	9.61826	18.1114
AXIN2	2.25811	4.20739	4.75556	5.1279	4.11783	4.42368	1.66039	0.244689	4.42808	2.26102	10.1281	7.89346	12.0487	11.9597	10.7958	2.91872
AXL	66.7822	15.3031	10.127	21.5947	39.8273	8.23359	7.49121	3.27844	28.9613	15.1198	18.3015	26.0454	7.92185	25.6271	13.6198	0.518529
AZGP1	59.218	0.262696	12.5647	94.7856	5.2501	30.7721	59.7557	783.715	31.1358	10.7928	0.107886	37.4736	0	11.6326	2.34183	0.0887268
AZGP1P1	0	0	0	0.120089	0	0.0208985	1.16707	2.80526	0	0.0840282	0	0.359755	0	0.0431007	0	0
AZI1	2.99253	4.88744	2.6313	5.09431	3.76095	2.9191	2.44635	0.534336	2.12847	3.93605	6.54288	3.75456	4.92408	15.9133	2.23996	2.08113
AZI2	15.37	12.7014	10.5859	15.1549	18.4787	10.1981	18.4434	6.51801	14.6605	18.3318	14.1978	14.1799	10.9521	15.7524	14.5264	18.8179
AZIN1	43.1363	20.5621	49.6855	28.3545	35.8594	17.1614	23.0366	19.1248	27.8574	22.0137	43.3878	28.742	11.1644	28.4276	41.1522	35.0097
AZU1	12.2382	0.391755	0.127271	0.0431429	0	0.0530012	0	0.34806	28.5172	0	0.108953	0.0306504	0	2.11571	0.0987775	2.00905
B2M	2032.16	2794.38	498.317	1779.15	1697.43	922.661	1448.64	864.911	5267.49	3923.58	1143.59	1449.36	321.365	1153.28	938.213	7885.01
B3GALNT1	1.33485	3.38601	9.76549	2.17652	1.39975	14.3743	7.28848	0.131601	3.72196	1.59924	9.5127	5.63397	0.263974	7.00784	8.61878	0.0555501
B3GALNT2	5.56353	2.8852	2.37276	5.49368	5.22827	5.98959	4.84368	1.37655	2.04334	4.87491	4.47714	8.07072	6.78964	4.55106	7.65664	3.41476
B3GALT1	0.180138	0.0547726	2.83967	0.255933	0.491756	0.00869089	0.0345789	0	0.0403091	0.0759182	0.206939	0.103413	2.46208	0.483107	0.617528	0
B3GALT2	0.0530951	0.593099	6.15437	0.140648	0.49217	14.6766	0.809147	0.0366697	0.105878	0.828793	0.65774	0.494739	0	1.84962	1.00424	0.71787
B3GALT4	7.37428	11.1476	1.73629	7.72795	4.78521	3.84145	4.71119	0.569414	5.06789	6.14536	3.74263	8.07566	0.331435	16.5809	5.23544	13.6172
B3GALT5	0	0.0371895	0.0993584	0.246125	0.0747846	0.00958879	0.0665249	0.0105099	0	0	0.0933083	0.0796012	0	0.161369	0.0526695	0
B3GALT6	6.93833	14.0585	6.26947	7.64305	3.14999	6.48413	9.41887	3.73659	1.86743	5.90476	8.06744	4.92468	7.0009	6.03535	8.81374	10.4514
B3GALTL	3.1753	3.18052	5.27602	2.91203	2.23644	12.4438	3.45092	0.784461	1.34198	3.61964	6.43498	2.04666	1.20575	4.65225	3.99125	2.25067
B3GAT1	0.0634115	0.181469	61.0681	0.159526	0.217921	0.34121	0.442157	0.733645	0.651487	1.19573	0.276843	0.865909	0.0397616	0.369813	1.97581	2.61431
B3GAT2	0.0241507	0.561849	7.12098	0.0978748	0.183049	0.0394449	0.0201667	0.0141637	0.0188632	0.237532	0.0230938	0.311971	0.029747	0.655298	0.0479816	0.0232494
B3GAT3	10.6435	28.5335	19.1801	12.5946	16.0917	3.88845	20.6263	10.7061	17.3802	26.0339	23.7186	16.4025	5.6121	18.5452	13.2556	19.1269
B3GNT1	11.2176	18.4177	200.16	19.71	29.6224	31.6068	22.4172	9.16004	11.1419	20.1295	32.1719	26.4343	17.5767	19.276	19.8928	3.0335
B3GNT2	7.36835	13.7247	4.29346	10.131	4.30358	8.63284	17.0061	3.65783	18.4773	7.51776	5.77538	2.77745	1.30889	5.76279	6.62118	16.089
B3GNT3	0.275378	0.318565	0	1.8128	2.80482	0.0240044	3.55253	0.463887	0.857398	0.688045	0.26301	3.45653	0	1.01397	0.415159	0.226624
B3GNT4	0	0.108933	1.24568	0.0208846	0.0412398	0.116067	1.22459	0	0.565368	0.259814	0.0895239	0.168315	0.133328	0.331577	0.101076	0
B3GNT5	15.0876	1.22382	1.30244	4.53682	3.14593	1.10244	2.16898	0.186013	8.27349	2.37184	3.94851	1.33195	2.3802	2.25904	1.92383	3.76992
B3GNT6	0	0.0444379	0	0	1.9335	0	0	0	0.135794	0	0	0.18392	0	0.0281019	0.0205064	8.19047e-07
B3GNT7	0.862749	2.84317	2.45373	1.29865	3.22805	2.60242	0.698571	0.438511	15.6482	2.8321	10.132	0.833363	0.0146674	3.03174	2.28398	1.78894
B3GNT8	2.71233	1.89961	0.129453	1.83816	3.36767	2.48259	3.18527	0.192156	5.24908	1.16762	1.30177	3.31377	0.274328	0.730872	0.586069	14.7885
B3GNT9	3.58499	9.46421	9.63054	3.91109	3.35614	5.74167	7.03614	1.11471	6.17108	7.43722	24.3342	9.80182	0.357441	12.3736	18.8545	1.8998
B3GNTL1	1.21141	2.069	1.27167	1.46692	1.4486	1.22471	2.11209	0.636784	1.80986	2.94481	4.41809	2.29808	3.09901	2.58362	1.11267	2.42479
B4GALNT1	0.812265	1.23859	5.18581	0.589715	0.514034	0.913884	0.328176	0.112447	0.378623	0.955651	0.504965	0.931332	2.09699	0.674344	1.9693	0
B4GALNT2	0	0	0	0.0245288	1.46161	0	2.58139	0	0.070095	0	0	0.00983275	0	0.0806316	0.887459	0
B4GALNT3	0.12942	0.493344	0.95468	0.363134	1.15143	6.97592	3.32557	0.126829	2.48922	0.995976	1.48476	0.549741	0.35472	4.48168	2.51682	1.04248
B4GALNT4	0.118028	0.665464	16.6896	1.13404	0.815801	0.195713	0.0805727	0	0.255088	1.72963	22.4394	1.47789	0	1.26335	0.350161	0.234337
B4GALT1	70.0899	40.6783	3.58053	24.0316	22.1327	30.375	40.3634	40.8173	73.1784	38.8591	74.4053	23.9985	14.1223	42.2247	71.6961	59.7804
B4GALT2	20.7815	19.8689	14.7892	29.4101	21.888	19.2686	17.0751	12.5697	19.551	12.8542	30.047	21.7749	30.6739	28.077	12.2964	0.863803
B4GALT3	13.9785	15.5618	4.77201	7.55948	14.642	11.6336	14.2534	8.07906	29.9252	33.9029	14.6073	19.7265	15.3753	15.9299	12.5142	21.8393
B4GALT4	4.55672	6.56206	5.12289	6.08953	7.05002	5.56758	11.3691	5.27549	9.58389	9.25385	15.5313	9.78753	2.15151	9.90271	6.62418	6.605
B4GALT5	43.2697	21.2122	15.796	22.502	23.4791	17.6085	19.8393	7.51426	39.0389	19.2515	39.3845	17.017	46.9616	23.8464	17.8094	26.9259
B4GALT6	1.97432	1.05729	11.0765	4.65117	1.82902	2.12464	2.53622	0.288203	0.890259	1.02859	2.21784	1.04513	0.249688	3.39345	1.17551	1.44831
B4GALT7	9.29623	16.0827	5.58768	13.5972	5.41173	5.50625	13.4021	7.81543	4.88577	10.6552	13.8925	11.4743	6.14443	10.8303	12.353	5.95815
B9D1	1.3748	6.36246	5.20239	2.2963	1.88324	2.63021	13.0062	6.06525	8.24551	2.71881	8.62988	5.76594	2.31731	20.8926	16.3248	0
B9D2	2.1332	2.53827	1.85164	1.69943	3.25224	1.06267	4.76849	0.735655	4.73895	2.04457	3.23014	4.10063	0.677377	7.60905	3.22068	7.531
BAALC	10.6202	5.2259	100.648	3.22245	3.76417	1.10019	1.29866	0.628296	7.32689	2.36191	1.68509	1.60809	0.296531	1.48967	1.87481	0.232758
BAAT	0.010724	0.0390044	0.509028	0	0	0.0281038	0.0301314	63.3555	0	0.0550441	0.00788814	0	0.0262372	0.0570687	0.0389462	0
BABAM1	26.6001	45.3862	38.6263	33.9976	30.5517	35.4543	29.8379	21.9194	29.0552	39.5078	30.3815	41.7064	45.0858	37.7781	24.5906	35.5867
BACE1	12.2375	7.41029	43.5061	8.71482	8.03298	6.82332	9.29027	5.77008	6.73451	7.86994	21.8307	7.80384	6.31242	11.6471	11.2026	2.45652
BACE2	15.9114	30.0302	2.33073	9.12454	19.223	5.42953	15.8753	1.16559	14.9994	27.3868	8.67764	15.0998	3.24166	8.43392	11.8738	1.37979
BACH1	10.3583	7.29036	4.71494	4.13791	7.83451	4.2238	5.12677	2.04122	17.3745	8.03061	6.15252	6.32701	22.3178	9.53215	9.6153	47.0641
BACH2	0.678311	3.53317	0.904004	0.887029	0.463563	0.460411	0.195051	0.393604	2.07903	2.59279	0.563906	0.43238	1.76638	0.451557	0.905379	7.10376
BAD	18.7435	23.4037	20.8363	28.7302	29.9082	24.7021	35.4111	12.7894	23.1536	28.945	23.4265	33.4733	7.93286	35.22	21.6558	9.41913
BAG1	20.1315	17.4922	13.507	18.5356	21.9289	25.437	29.3239	6.48032	20.5867	14.6627	12.9823	19.393	30.461	26.6263	25.2213	14.6496
BAG2	2.85285	5.43839	1.35505	2.52866	38.2379	11.5467	4.85344	2.36182	11.5863	8.03885	19.5525	47.4486	7.86516	17.2699	7.05452	2.76151
BAG3	23.8461	17.352	35.0749	37.4841	50.1287	58.8985	34.8789	6.9705	52.3777	49.4861	17.7887	29.375	218.505	27.0926	312.597	7.73329
BAG4	10.8118	3.77629	13.417	8.7448	3.36684	2.95831	3.77875	2.04397	4.00905	4.17034	6.96536	3.50516	4.55629	5.60678	4.90212	9.35396
BAG5	19.3821	14.3905	16.8905	16.8802	9.53693	7.93101	14.6638	2.9281	7.84705	10.691	16.5001	8.55321	6.50123	36.8216	19.7836	14.9711
BAG6	77.2875	70.167	43.5229	49.7711	48.8673	85.0396	58.361	38.031	63.1446	66.7405	65.8095	68.1438	234.742	177.79	80.0465	70.2405
BAGE	0.0789031	0	0	0	0	0	0	0	0	0	0	0	0	0.0540136	0	0
BAGE2	0	0	0	0	0	0	0	0	0	0	0	0	0	0.223151	0	0
BAGE4	0	0	0.00978487	0	0	0	0	0	0	0	0	0	0	0.135545	0	0
BAGE5	0	0	0.00980772	0	0	0	0	0	0	0	0	0	0	0.0929464	0	0
BAHCC1	2.96175	6.32686	3.2665	2.80013	1.86762	1.42562	1.7754	0.68955	2.20952	2.39747	7.23725	3.28676	1.20607	3.43447	3.36902	0.551779
BAHD1	7.52897	6.94868	5.87843	5.36034	6.87573	6.99432	10.3711	2.68008	8.00782	8.95959	22.3983	6.91167	9.58837	13.0016	17.4786	13.3191
BAI1	0.113132	0.856197	19.3415	0.370101	0.36948	0.0858192	0.0726292	0.0310229	0.466958	0.663793	1.04127	0.427055	0.0279219	2.16304	0.35731	0.0546364
BAI2	0.734123	0.941221	29.9121	1.15427	0.601584	3.62812	0.568083	0.0229548	0.645583	0.647104	3.66542	0.923009	0.4959	1.80855	1.18951	0.1108
BAI3	0.3989	0.269402	10.5082	0.140124	2.46191	0.436793	0.169564	0.0587289	0.568592	0.273548	0.221751	1.46359	0.230483	1.23644	0.354567	0.0358207
BAIAP2	9.32106	5.02507	35.6855	6.26009	13.9941	7.1166	17.2113	11.4023	18.373	6.26053	10.2425	12.5276	3.15991	16.2989	15.23	3.34739
BAIAP2L1	2.83052	1.36362	0.352677	2.19382	3.43057	1.177	4.95506	4.1378	9.37938	1.57192	2.20134	4.79829	1.15545	9.39617	7.10262	0.103864
BAIAP2L2	0.354949	0.670351	1.94742	1.1359	4.06403	0.0256365	22.0095	0.253245	0.0973343	0.264005	0.344926	0.382494	0.205659	3.67179	0.449039	0
BAIAP3	1.4368	5.3156	20.3821	5.25315	4.66533	0.559001	6.84119	4.05959	6.37151	6.18771	6.50065	6.7898	0.16896	9.07854	0.260389	1.29516
BAK1	5.25517	13.568	4.94355	6.16531	7.32267	8.02312	15.2794	2.81859	9.17407	17.2194	8.45308	7.21288	3.96102	5.8368	6.99233	28.7684
BAMBI	1.40171	4.15822	4.80575	5.74055	1.68888	4.77716	10.6167	2.86464	7.35025	4.12215	23.565	11.7071	0.354718	10.2124	1.73492	0.0776675
BANF1	31.8128	68.7462	29.1715	41.1742	63.5506	29.8572	46.0854	19.9411	29.1971	47.7039	73.9138	64.8762	40.8329	74.0628	65.3252	28.2004
BANF2	0.0446213	0	0	0	0	0	0	0	0	0	0	0	0	17.9566	0	0
BANK1	1.84418	37.1561	0.43747	3.50786	0.539577	0.162064	0.880234	0.0263282	1.99078	22.5078	0.52714	1.03627	0.0506378	1.68769	6.43214	17.3626
BANP	3.06785	4.2747	2.04188	3.73192	6.88384	1.84184	5.44828	1.40818	3.43646	11.4467	5.88597	5.84565	5.46509	7.01481	2.65575	7.86693
BAP1	20.1571	27.5428	36.0622	17.7245	17.7273	24.3369	24.2454	12.7917	16.8814	27.5141	18.5319	19.6929	33.318	48.548	35.1544	26.8574
BARD1	0.694035	1.42843	1.08767	0.446791	0.573956	0.768633	0.205334	0.143782	0.800762	1.50942	1.57678	1.0901	1.74041	2.95306	0.89409	1.4184
BARHL1	0	0	0	0	0.0276701	0	0	0	0	0	0	0	0	0.021713	0	0
BARHL2	0	0	0.094532	0	0	0	0	0	0	0	0	0	0	5.44165	0	0
BARX1	0.046505	0.0816301	0	0.0788453	1.42208	0	0.0299728	0	0	0.921543	0	0.0776334	0	3.85227	0.509877	0
BARX2	0.0621207	1.65106	0.637958	16.4201	1.27073	0	3.62719	0	0.734445	1.13833	1.76158	0.485657	0.0117004	5.847	9.00112	0
BASE	0	0	0	0	0	0	0	0	0	0	0	0	0	0.0413536	0	0
BASP1	41.543	26.0449	219.611	8.90434	17.3388	1.81593	4.58563	3.60971	35.9193	36.7142	38.6709	40.3752	1.24993	19.9911	6.83909	77.2666
BASP1P1	0.0226132	0	0.0610878	0	0	0	1.65554	0	0	0	0.103901	0	0	0.121961	0	0
BATF	1.61318	26.8278	0.921057	1.43449	1.47225	0.943683	0.917326	0.441639	6.58976	25.2406	1.34863	5.36402	0.135632	1.40017	1.37185	17.2832
BATF2	0.891437	3.67567	0.490103	1.44828	1.5268	1.06171	3.81955	1.08473	4.9139	3.98211	2.43963	3.1411	2.30363	0.633197	0.994202	2.53602
BATF3	1.78066	6.09646	1.46629	0.921724	1.93976	0.656712	2.00547	0.198335	5.37389	4.79765	1.34724	1.31339	0.115237	1.85397	0.347759	3.71743
BAX	30.7368	70.3655	12.4833	15.2042	29.1359	12.1472	38.0063	9.82407	47.1037	67.1731	30.484	31.1301	9.5604	23.7675	36.081	44.9432
BAZ1A	9.87202	9.02762	1.32829	4.73857	5.43158	2.38388	3.19896	2.2131	14.5733	7.5371	5.54527	4.02693	4.2601	13.8794	4.20254	19.8799
BAZ1B	16.6258	12.1216	11.6191	14.2765	15.9929	13.812	11.5112	5.32796	9.53769	18.9793	26.3359	15.9862	18.9979	20.8234	15.6019	19.6795
BAZ2A	21.1585	17.0675	6.67346	7.796	8.79378	7.57995	8.95268	2.29611	23.3362	20.3303	12.4072	10.7314	9.94683	21.8207	12.4042	28.1891
BAZ2B	3.29077	3.2271	4.73593	3.21306	3.63464	3.57385	3.63215	1.068	3.51655	2.67975	6.46551	4.32532	1.31082	6.45602	6.40334	6.23943
BBC3	2.75917	3.19034	1.00652	2.43025	3.62546	0.797096	1.10404	0.504904	19.0428	6.6836	4.07928	5.49247	12.4982	1.25385	2.03953	10.5985
BBIP1	8.17438	8.07469	7.80677	7.88041	6.37145	7.77352	10.4709	2.40445	9.19911	14.9734	8.70667	9.46455	4.57081	22.0026	9.80438	11.2468
BBOX1	0.00883665	0	9.49422	5.61723	0.0839401	0	77.2331	1.86039	0.2803	0.0237907	1.58818	0.60118	0	0.463595	14.7461	0
BBS1	6.29236	8.20696	15.0972	5.80746	7.5862	6.86277	17.4316	2.53284	7.06144	4.67603	18.8401	14.2685	5.62391	11.9513	23.3071	3.38969
BBS10	6.42602	3.02595	3.46957	4.54644	4.89302	3.86529	4.84981	1.14884	2.46639	3.9331	6.26868	4.62252	3.61391	4.71975	3.96225	4.6737
BBS12	1.71631	0.926032	1.69019	1.74394	2.01955	4.55347	3.49459	0.21377	1.41578	1.70682	2.73971	1.08825	0.147607	6.49919	6.40414	1.05782
BBS2	8.05622	10.0943	30.5144	10.3621	8.56703	13.442	15.1224	1.41829	5.65374	8.10457	18.6459	12.73	15.1387	20.607	14.4736	7.31769
BBS4	2.75596	4.22757	5.0074	3.69323	2.50129	5.40217	6.62095	2.30009	3.94335	3.4424	5.19062	7.81517	3.55882	9.48652	8.54216	2.4588
BBS5	1.83754	2.53802	4.32712	3.56023	1.79252	3.67511	3.75492	0.516946	2.68514	2.02136	6.60826	4.09985	2.05771	12.6432	7.13181	0.323906
BBS7	3.29588	1.8447	9.2068	2.33536	2.76204	1.3055	4.83661	0.378364	2.72272	2.43282	6.97851	4.48848	1.31646	6.05087	2.74667	2.26282
BBS9	1.9458	1.99543	1.98036	2.68031	2.53746	4.05987	2.87593	0.476081	2.97074	2.26599	4.68199	4.29814	1.4669	7.13707	4.5647	3.25923
BBX	6.68806	6.18953	10.0116	5.95024	9.04187	8.22692	9.74549	1.37185	6.88922	8.56909	13.0935	9.88432	2.66813	23.0861	8.36845	10.6299
BCAM	69.8155	89.5991	6.88657	82.9118	43.3769	58.175	196.041	6.8618	81.036	57.3652	71.6241	69.0689	20.5074	62.7008	181.112	0.136409
BCAN	0.12499	0.190707	54.5615	0.159295	0.221876	0.121706	0.100158	0	0.0869171	0.198211	1.27188	0.445861	0.0889822	3.7394	0.0519163	0.0301269
BCAP29	16.9703	12.0488	19.1047	18.7973	11.6118	24.0729	9.52321	4.30318	11.6967	8.1755	9.09275	8.87741	10.7151	16.1017	21.1935	6.27638
BCAP31	218.109	175.516	107.097	333.769	130.935	54.6502	152.549	78.4257	112.436	152.404	122.361	147.47	39.1983	139.341	166.025	125.787
BCAR1	23.5159	29.1709	20.3519	15.7117	15.6779	21.5426	38.6295	7.90175	34.4812	21.1376	24.821	16.3601	60.5932	30.0858	20.768	0.0290856
BCAR3	10.2359	12.4722	3.19647	7.99857	6.68467	5.30418	9.84688	1.98004	6.54605	8.55882	6.23652	10.1578	13.8662	5.054	10.8864	0.274961
BCAR4	0	0.192627	0.016904	0	0	0	0	0	0	0	0	0	0	0.0377113	0	0
BCAS1	0.458125	0.312843	72.3357	0.237065	4.03699	0.0531014	0.832652	0.0501643	1.79411	1.82987	0.173812	9.65754	0.0569442	2.72512	0.157843	0.235972
BCAS2	12.1091	17.194	29.404	17.6311	15.612	11.0261	17.199	8.81148	11.0918	8.87946	25.0218	16.7764	7.45903	23.5882	40.5138	12.7375
BCAS3	6.04139	4.74002	16.5822	7.0872	5.85143	5.94061	6.24489	2.81001	10.5885	5.15158	5.92329	9.46676	15.2207	11.7676	5.90796	11.0323
BCAS4	0.34688	9.0828	6.15401	0.667428	2.07567	0.588629	4.98744	0.0974122	2.33073	14.1993	1.13075	6.64514	0.03693	2.89935	4.21846	5.03124
BCAT1	5.66274	0.908523	5.70016	2.36659	3.60547	1.2728	1.44091	0.227426	2.01391	2.32485	8.42715	1.95623	0.75409	3.46424	1.38599	0.874734
BCAT2	18.4531	18.5396	5.82081	10.4291	17.8812	20.4804	35.5509	6.1074	9.05009	12.9999	20.8282	29.5951	14.3888	16.3437	17.5045	7.52614
BCCIP	26.4251	38.7106	15.1136	25.3473	35.1222	20.5499	34.4691	21.193	15.1444	20.8269	33.4547	24.6694	26.5414	52.4817	41.002	19.1405
BCDIN3D	0.282288	3.00854	1.13875	0.715453	0.267017	0.809709	1.70548	1.44661	0.0566396	0.275722	2.48074	1.2136	0.137738	1.66091	2.02152	3.5257
BCHE	0.932687	1.49376	2.15232	0.838331	15.2787	1.66994	0.646565	7.85055	5.83898	2.07471	3.48355	7.35763	0.13049	4.10318	0.595066	0
BCKDHA	30.1253	23.8125	23.4101	23.4055	16.0106	44.2285	32.8165	35.3732	14.035	14.744	17.5157	26.9748	56.7998	33.3097	53.6223	34.1793
BCKDHB	5.11151	4.11165	9.36248	9.24559	5.10561	13.1544	9.16411	11.6257	2.71152	3.94061	6.88567	7.32893	2.02491	7.03306	9.71313	3.46889
BCKDK	21.0841	25.9452	10.9911	20.7004	12.4436	42.5362	27.6031	22.6756	13.0254	15.564	22.8163	24.8892	26.6794	16.7178	22.9381	24.2832
BCL10	6.13789	5.04238	1.675	5.22483	4.56846	2.30281	5.64343	1.11591	7.42392	6.89336	4.2605	3.59401	1.49384	4.57866	3.37186	13.1504
BCL11A	0.0953348	5.30307	7.79748	0.826973	3.35067	2.01173	0.171439	0	0.70562	7.60742	0.264317	2.16595	0.00331833	0.519032	0.530093	6.63341
BCL11B	0.224113	4.27404	1.43886	0.178042	0.1358	0.0550826	0.189132	0.061268	1.2739	7.58093	0.295694	0.39418	0.0358993	0.623139	0.337291	17.9686
BCL2	13.1895	11.7736	4.54783	15.44	7.90386	3.04705	5.04862	0.303927	2.85538	14.0185	9.26333	5.15749	4.57371	4.38288	13.635	18.7734
BCL2A1	13.1554	11.1681	5.6881	2.42138	3.0199	1.24998	1.53276	1.01806	50.8606	37.7235	2.54386	3.4355	0.160525	3.62226	0.249361	60.1378
BCL2L1	66.3396	46.2421	45.0161	25.9915	35.2317	48.7906	53.907	25.4749	95.9687	50.5104	24.9925	31.9133	33.7447	38.2801	61.9772	34.3779
BCL2L10	0.210856	0.108254	0.219128	0.276171	0.0678112	0	2.60837	1.76108	0.0496643	0.284044	0.367886	0.822548	0	0	0.274172	0
BCL2L11	5.90777	5.06456	0.957042	3.35316	3.33256	1.86096	7.52655	2.62463	5.14064	13.5153	6.54824	5.43485	6.12798	4.59	15.3367	21.3855
BCL2L12	15.2987	34.4452	1.63336	18.1698	13.6778	6.90867	12.734	2.66731	14.3034	36.4609	8.26939	17.8435	5.1853	2.91005	4.44366	4.16555
BCL2L13	27.2498	12.0297	14.9086	20.5921	15.0915	47.3879	23.4103	9.68478	9.60188	10.7669	11.2814	16.7463	71.4051	13.9309	22.1275	23.8274
BCL2L14	0.0195711	0.149702	0.0100489	0.344877	3.00859	0.0116938	0.112224	0.0999867	0.429705	0.204931	0.0465098	0.445534	0	10.0493	0.0787484	0.28605
BCL2L15	0.0806279	0.388152	0.177921	0.10671	0.785932	0.0327047	0.812428	0.0265326	0.0969306	0.0859731	0.32598	0.0777425	0	0.243147	0.0495391	0.0227091
BCL2L2	26.3819	26.0448	53.4934	23.9196	40.1766	23.7853	26.2134	8.68746	22.8649	26.8938	20.8156	36.4406	15.3319	25.1103	22.2715	7.95671
BCL2L2-PABPN1	30.4642	33.3304	23.404	31.083	31.9597	17.8771	42.0687	8.66394	30.7441	36.2402	30.4999	31.2641	11.6246	34.1128	28.9742	17.5332
BCL3	13.5662	74.842	4.73416	16.0189	26.9646	10.7246	26.1869	40.6366	150.956	65.639	55.1267	41.9907	13.1093	19.5466	5.46523	29.6909
BCL6	38.8974	15.2631	14.6416	16.2531	21.8173	28.4415	18.5396	8.02469	37.42	32.5301	11.3355	35.6763	142.052	12.7908	30.544	32.7437
BCL6B	28.1483	9.92016	0.715384	8.18862	4.30152	4.85112	1.76998	1.69224	35.5295	9.40532	3.73703	4.22182	0.673392	1.81135	6.41754	0.0548923
BCL7A	4.53217	3.18991	10.6451	6.09188	3.4434	5.95332	9.66436	2.03101	4.0357	2.02106	2.76505	5.33006	10.4027	3.25579	13.761	3.98512
BCL7B	32.9837	37.4809	24.8615	36.2265	40.7312	49.7539	31.7667	13.0144	28.6452	30.4767	20.5992	38.9668	35.6717	31.9822	32.4791	32.2398
BCL7C	25.5506	46.3597	4.59747	32.8084	32.2342	13.1604	26.3702	5.64084	21.7963	28.8491	33.3266	35.8297	7.36488	33.1726	25.5498	21.4092
BCL9	3.99882	3.77286	4.2855	2.29446	4.25023	2.97643	6.5124	0.984954	2.5211	3.83263	10.8635	7.31579	3.91659	8.22379	5.13322	3.8461
BCL9L	13.0365	11.036	1.35346	16.5985	11.0888	9.45104	9.79938	2.16126	15.6516	16.3168	24.0004	15.6216	11.9492	10.9449	6.78908	24.0453
BCLAF1	13.2823	18.7737	19.4244	10.8209	10.2454	12.7609	14.0548	3.607	8.82678	16.6224	25.1895	14.7968	7.74354	20.1206	30.0042	20.4199
BCMO1	0.00833342	0.0344826	0.645007	0	0.366961	0	0.909371	0.576499	0	0.048034	0.366413	0.577092	0	0.175928	0.150451	0
BCO2	0.163905	0.376006	0.733328	0.36494	0.560322	17.3542	1.21917	4.74304	0.907739	0.70103	1.74286	1.67339	1.3601	0.754572	1.58007	0.150278
BCOR	5.8852	3.73897	2.99307	2.59394	5.0375	3.88784	6.14096	1.42319	7.92931	5.85747	15.637	6.95536	8.38074	7.08833	8.06778	12.9397
BCORL1	3.75133	1.39966	1.6445	2.22796	3.57392	2.16692	2.94322	0.44587	3.46718	4.86652	8.67381	3.5725	1.64169	6.52581	3.09179	3.8555
BCORP1	0	0.27729	0	0	0	0.00534577	0	0.0221787	0.226167	0	0	0.00875468	0	0.0330998	0	0.333592
BCR	13.6189	16.6839	16.336	15.1818	8.44696	8.40577	15.047	5.27636	14.5841	12.5939	9.29353	6.58612	0.997991	8.52342	20.7385	14.5017
BCRP2	1.82547	5.86746	6.63126	4.22395	3.64716	1.41042	6.35341	0.914075	4.31973	6.20386	3.37844	1.92734	0.0837824	7.35648	5.92211	2.00878
BCRP3	0.0434333	0.306001	0.1151	0.130315	0.031558	0	4.71354	0.0778285	0.344741	0.144529	0.3631	0.253933	0.125891	0.128739	0.313491	0
BCS1L	7.0819	10.7735	9.32611	9.26687	8.99245	13.1178	16.5138	6.43317	4.56099	15.664	13.3228	15.0389	16.9917	8.92645	11.4946	3.00745
BCYRN1	0	0	0	0	0	0	0	0	0	0	0	0	0	0	0	0
BDAG1	0.20747	1.20895	0.954888	0.398345	0.345726	0.387281	0.456395	0.0748457	0.532817	0.701665	1.18883	1.09016	0.0512629	2.80875	0.777974	0.301526
BDH1	2.85817	2.01569	7.15078	3.17824	3.59582	13.0293	9.94771	32.0546	1.58276	1.99941	2.29994	2.78608	2.60694	1.92841	9.23593	2.56123
BDH2	3.31171	3.10498	6.81842	3.55325	4.74438	4.1689	20.4037	4.99449	6.35538	4.04384	7.52732	5.04906	1.25171	5.8406	11.4561	1.96291
BDKRB1	0.141483	0.299832	0.120609	0.50023	0.625231	0.421345	1.87427	0.0172688	0.718999	0.409401	0.448919	2.21676	0	2.64946	0.318854	0
BDKRB2	3.72545	1.2562	0.47714	2.75788	3.52194	0.606076	8.60025	0.0336087	3.19896	1.57963	2.20336	5.61755	0.457883	1.59047	1.36894	0
BDNF	0.227423	0.610579	2.46904	0.0296377	0.274896	2.2179	0.876383	0.106327	0.618578	0.29367	0.966383	1.11549	0.109844	1.22531	1.39622	0
BDNF-AS1	0.0232996	0.00129773	1.02806	1.77067	0.0308864	0.161447	0.00698864	0.00195407	0.324857	0.0627525	0.0760158	0.209383	1.59627e-05	0.143907	0.195432	0.069277
BDP1	2.63238	3.21083	3.51422	2.35533	2.75566	3.71008	3.268	0.77408	2.23553	2.91199	3.27239	2.53201	1.39851	2.76592	3.97467	3.60175
BEAN1	0.218016	0.28304	1.67332	0.882067	0.213551	0.465358	0.290326	0.382284	0.534082	0.165064	0.769613	0.354745	0.0206463	1.46018	0.442335	0.0119001
BECN1	35.1973	38.547	24.5154	27.1511	28.736	32.3535	25.3389	10.8213	14.4516	21.4619	22.6196	28.1842	38.0471	17.6815	32.9819	37.1379
BEGAIN	0.118328	1.54	7.38124	0.556933	0.199532	0.378896	0.359351	0.0104778	0.445906	0.664033	3.38482	0.402667	0.061715	2.17005	0.342709	0.816116
BEND2	0	0	0	0.0135068	0	0.0406045	0	0	0.144576	0	0.00747893	0	0	3.83181	0.0304669	1.4356
BEND3	0.626916	1.33868	0.517844	0.736272	0.728826	0.287553	0.858697	0.58773	0.538065	0.728443	1.79513	0.380902	1.12715	1.21469	1.57639	0.476921
BEND4	0.0833945	0.482371	0.257703	0.0171468	0.0725467	0.0090878	0.0102179	0.0034151	0.0490242	1.82942	0.0356226	0.395129	0	9.95535	0.00545598	0.557022
BEND5	1.50872	5.66081	8.44322	1.81874	5.29894	1.68337	4.44715	0.015527	2.02664	2.84558	6.7098	7.07525	1.47258	4.5215	3.48233	1.06858
BEND6	0.214972	0.513826	14.9132	0.185079	0.464772	0.193183	0.685004	0.00940306	0.249366	0.465147	1.57315	0.939628	0	0.698965	0.352381	0.0473103
BEND7	4.99496	2.11718	0.954097	3.21372	3.82929	2.93701	7.56983	1.45936	6.56118	4.0475	3.44771	3.57533	6.26421	10.6006	7.81618	0
BEST1	1.96345	3.31852	13.8979	1.60304	1.37241	1.00096	1.21933	0.18843	1.32747	1.77239	2.29624	1.39797	0.161051	1.86477	2.41104	4.38895
BEST2	0.037568	0.143868	0	0.0200683	18.4522	0	0	0	0.16627	0	0.0171914	0.0568009	0	0.313258	0.111692	0.0681897
BEST3	0	0	0.362636	0.28239	0	0.125957	0.129453	0	0	0.0678464	0.010267	0	11.0925	0.985198	3.73866	0.0581272
BEST4	0.0139442	0.716653	0.412229	0.230061	0.427568	0.182472	0.139094	0.0882211	0.483373	0.254457	0.962799	0.139103	0	0.383491	0.269892	0.0446264
BET1	3.21734	2.93931	1.69682	5.15991	3.24367	2.55052	6.62777	2.48121	3.21956	4.90799	6.9512	5.21859	0.607486	5.11102	3.49527	5.03202
BET1L	20.7239	33.0561	7.21834	14.9426	20.6438	14.0322	24.4785	17.2201	24.481	33.038	29.9457	39.3071	7.63689	22.5633	31.8142	30.0216
BET3L	0	0.186536	0.028923	0.080659	0	0	0	0.0206901	0.410154	0.0843704	0.024149	0.021191	0	0.187848	0.0250541	1.20542
BEX1	2.42446	2.02485	352.775	0.235106	7.82514	6.34662	8.17504	1.96086	2.23626	2.82677	16.8123	4.32201	0.146091	51.3634	61.0342	0.371995
BEX2	0.678099	9.43741	156.704	4.91238	4.42391	0.802523	24.9653	0.417933	7.50042	5.51837	23.4933	9.40316	4.2219	15.5575	111.181	8.60931
BEX4	16.6766	26.9128	145.869	15.7871	29.3695	26.5682	41.8915	1.98304	26.5884	14.1006	40.8889	45.112	2.32864	34.3486	105.189	13.8753
BEX5	5.03021	9.10014	66.1004	1.68947	1.74397	0.734824	11.0589	0.713442	25.599	5.54682	5.27037	2.79353	0	8.1223	22.4178	2.36967
BFAR	15.3938	11.8951	6.06002	11.1999	14.8947	11.8372	13.1665	4.52106	13.2527	13.6898	12.4858	15.1306	15.8914	12.648	16.3875	16.9517
BFSP1	0.110869	1.45033	1.20548	0.848955	0.842044	0.339079	0.803646	0.227236	0.507759	1.12334	1.73274	1.32234	0	5.65203	1.40469	1.03182
BFSP2	0	0.449659	0.0180069	0.0448522	0	0	0.0318717	0	0	0.786815	0.0503869	0.0129104	0	0.0488346	0	0
BGLAP	0.197751	0.664288	1.13891	0.0649743	1.57486	0.52074	0.0308055	0.10234	0.560219	0.501885	0.103909	0.221805	0.29901	0.130171	1.98873	0.580461
BGN	83.7904	298.293	55.9776	101.171	56.1265	91.51	196.772	53.4794	256.558	277.739	100.995	66.5143	23.6548	297.649	140.468	0.260855
BHLHA15	0.0448831	0.818921	0.213543	0.368209	0	0.068615	0.787083	1.76787	0.315334	4.58363	0.0439528	0.66129	0.422973	0.0417709	0.112905	0.581825
BHLHA9	0	0	0	0	0	0	0	0	0	0.165709	0	0	0	0	0	0
BHLHB9	1.30535	1.03353	7.7064	1.27041	2.52324	1.81852	1.75656	0.317155	0.65055	1.07287	4.9577	2.85122	0.485608	3.20937	2.63622	0.310886
BHLHE22	0.565094	1.40934	7.49638	0.330577	1.01164	0.134452	0.117278	0.0960545	1.89426	1.5834	0.170119	0.755893	0	0.355645	0.129818	0
BHLHE23	0	0.0598401	0	0	0	0	0	0	0	0	0	0	0	0.0499187	0	0
BHLHE40	64.6246	72.4324	44.7786	56.3663	32.6166	14.1926	40.0603	28.9653	97.5548	43.0786	98.9547	114.861	49.5298	32.4549	28.6632	27.7729
BHLHE41	5.75706	7.34244	32.8343	23.9412	4.9105	4.71607	3.41079	0.0545419	4.08506	8.47369	13.8672	10.8704	13.3089	7.6854	32.7469	0.589154
BHMT	0.530071	0.426694	0.223566	1.16995	0.58611	0.215823	54.1885	34.0607	0.0770262	0.237876	0.247252	8.85751	0.204877	0.763619	1.21134	0
BHMT2	8.19205	10.014	1.29751	30.8186	5.22769	3.55204	70.7077	60.0737	0.869932	2.57369	3.84212	5.87953	3.7599	5.88165	16.2305	0
BICC1	5.97934	3.71878	1.04138	2.35204	2.45951	3.26748	14.5067	0.439181	3.05421	3.93912	11.1953	2.27445	1.07389	4.09934	2.59841	0
BICD1	1.66025	2.03792	4.29322	1.24375	1.16257	1.1063	1.06775	0.0946444	1.38448	1.59207	5.97882	1.58851	0.678659	1.33138	1.81701	1.09063
BICD2	12.3592	8.00355	8.297	10.059	12.9603	14.7733	7.75214	1.90755	10.5028	15.0313	9.35576	10.8643	13.7646	10.0383	7.66783	24.2658
BID	8.74039	9.23281	11.8018	5.98769	5.82103	9.79045	4.95852	7.6811	9.31977	10.5325	4.67643	4.6422	8.19114	3.70684	4.30035	38.975
BIK	0.214463	1.29646	0.0319185	0.820026	1.21789	0.120525	1.50426	0.120316	1.86471	2.61563	0.597623	2.18767	0	0.851198	0.619163	0.975804
BIN1	26.0061	40.7996	140.642	73.1671	34.7603	7.12551	63.0183	9.48457	16.4661	37.775	54.3052	87.1909	811.31	38.0567	175.942	44.6837
BIN2	3.65052	14.8039	0.973404	1.17804	1.29575	1.22421	1.29505	1.60964	9.06117	19.9406	1.27306	2.06379	0.392359	4.48728	0.540683	137.843
BIN3	12.1126	11.8098	2.60987	7.24413	5.3922	4.64076	9.72496	3.59935	7.75288	10.1823	7.88366	8.31573	3.90706	5.92319	10.2411	13.6292
BIRC2	11.2781	8.5015	10.1335	11.5303	10.5056	13.1519	16.0597	4.76627	14.0888	17.2566	12.3273	11.2762	7.7348	17.1822	14.9023	19.8401
BIRC3	1.45338	19.4568	0.790918	1.24322	8.36899	4.68086	4.67113	0.574284	37.8452	29.8	2.57685	7.777	1.30882	3.70647	2.06565	35.7661
BIRC5	0.357331	0.913195	0.0987597	0.539653	0.768213	0.334332	0.19423	0.0938198	0.462943	1.68759	0.252998	0.0434474	0.0372654	8.99428	0.326444	0.547443
BIRC6	5.70291	5.6286	4.9951	4.03381	3.28252	5.84711	5.37771	2.03632	3.17739	7.64675	6.52888	4.3609	4.38963	5.56951	6.54323	13.034
BIRC7	0.231312	0.0301192	0.0421241	0.148221	0.0297395	0.0809212	0.127621	0	0.134157	0.29546	0.0739772	0.0920149	0	0.047822	0.087978	0.0636338
BIRC8	0	0.00955299	0	0	0	0	0	0	0	0	0	0	0	5.14639	0	0
BIVM	3.60287	3.05009	2.88201	5.5991	3.46306	11.0035	10.1139	2.96781	1.6687	5.03697	6.77195	4.66511	2.56649	3.87193	5.35472	1.93253
BK250D10.8	0	0.0217459	8.50135	0.104236	0.0616727	0	0.0688316	0	0	0	0.0178358	0.0541219	0	0.839942	0.0162363	0
BLCAP	57.7109	52.0136	80.2159	78.8512	33.3298	38.66	55.5357	23.2717	23.7786	44.495	42.1655	52.0635	177.787	41.9989	45.8223	41.0462
BLID	0	0	0.0429022	0.0788076	0	0	0	0	0	0	0.0867054	0	0	0	0.0176444	0
BLK	0.208593	62.3327	0	0.285119	0.0239715	0	0.26612	0.19033	0.292112	52.3221	0.051167	0.049171	0	0.234116	0.0741766	10.193
BLM	0.278999	1.14992	0.543515	0.288502	0.121821	3.72619	0.0190573	0.0458426	0.118221	1.27263	0.156471	0.0754172	0.335189	2.04861	0.274231	2.59863
BLMH	16.0061	12.7807	6.40328	9.32873	13.3372	6.22751	13.7947	3.68953	9.39795	13.2894	12.2759	9.1568	6.16618	17.5611	12.0157	16.0528
BLNK	0.391047	10.3097	0.628117	1.36768	2.01744	0.264865	15.3563	9.29506	1.09482	10.4901	1.49077	3.52771	0.206522	1.8724	3.36948	5.57286
BLOC1S1	44.3943	64.3696	58.8714	47.258	37.8872	47.4714	63.1458	87.4019	67.2592	52.6993	44.4525	97.3561	117.876	31.8036	44.3956	83.1579
BLOC1S1-RDH5	4.04903	0.658558	2.68834	16.5666	3.68873	2.25937	1.23299	1.74466	1.68883	1.1856	2.32724	2.61208	0.0113764	3.96012	3.62374	0.283182
BLOC1S2	10.0771	16.0372	27.4481	11.2651	7.03434	8.33063	15.6877	8.19044	11.638	11.9744	11.6289	8.05364	10.8324	10.872	21.4858	24.3611
BLOC1S3	8.29322	7.73906	5.8789	4.73739	3.2628	3.43947	5.37455	4.16379	3.85165	9.42869	6.58355	5.85726	4.57238	6.53099	3.84715	17.5883
BLVRA	36.1826	43.1718	18.3326	37.6574	37.2441	23.6844	29.6258	2.28751	45.3995	24.138	37.6747	25.7261	19.4048	27.3158	18.512	34.1717
BLVRB	59.6143	59.6946	17.9865	81.9406	54.7851	48.0015	57.2341	100.843	83.6232	57.5837	42.374	77.7969	116.904	26.1031	46.211	59.679
BLZF1	3.9119	2.76172	2.41461	5.14936	8.30561	6.03481	5.28564	1.41824	3.26299	2.64836	5.38078	7.03161	2.3625	13.1244	5.31651	5.55228
BMF	1.6212	17.2676	0.458227	1.92709	2.93745	1.24689	4.27134	0.913889	4.88288	14.6144	5.39801	4.74803	5.53759	1.99258	7.60557	18.0776
BMI1	15.6371	18.6311	16.6063	13.365	25.4284	12.4673	17.6856	5.42031	11.4023	27.7551	20.9129	21.1096	16.3024	23.8171	18.4626	17.5509
BMP1	16.4252	9.15612	2.03603	11.2313	7.61129	4.11386	10.5798	6.47748	4.50664	17.1379	15.0196	8.42559	2.20152	7.85086	10.6163	1.67235
BMP10	0	0.0264911	0	0	0	2.51046	0	0.644816	0.052825	0	0	0.0715353	0	0.0397517	0	0
BMP15	0	0	0	0	0	0	0	0	0	0	0.0153968	0	0	0	0	0
BMP2	3.42847	3.50107	2.49791	5.22387	2.55182	1.37942	2.53153	0.719271	9.61356	1.37426	0.491927	7.40887	0.68297	1.47677	4.79964	0.0412256
BMP2K	2.9883	10.1068	4.18574	2.91744	1.58742	4.78673	2.2755	1.99574	2.84062	4.48987	3.57088	2.44444	1.4644	9.89053	5.5525	11.0076
BMP3	1.6142	0.0202062	0.0554761	0.151239	5.44749	0.0171912	0.336289	0	0.492909	0.0870689	0.518303	2.31315	0.0479976	0.467335	0.046951	0.0867556
BMP4	4.37019	6.69392	1.90506	9.61853	15.5005	3.36084	7.49204	0.423504	7.30408	14.6727	5.57184	13.4317	2.49105	6.13736	8.13857	0.0102211
BMP5	0.400087	0.0558199	0.132435	0.57399	0.866547	2.03079	0.531196	0.389865	8.58446	0.286004	0.0248245	1.95496	0.552442	0.0892533	0.61033	0
BMP6	28.7512	2.96064	1.10649	4.39793	3.67476	1.16793	3.60158	2.08896	9.40276	5.56912	5.8951	0.97763	0.592861	4.08922	1.02705	2.80019
BMP7	0.625292	0.0602277	12.9501	0.758169	2.44204	5.98929	2.46277	0	0.858698	0.4224	1.17122	4.18171	0.0519455	3.53851	23.8749	0
BMP8A	0.326803	4.73976	2.90684	0.385588	0.558205	0.320232	0.749826	0.0644069	0.515388	1.76485	10.2274	0.359784	0.135917	5.62725	32.5347	0.158198
BMP8B	0.147877	0.98733	0.726557	0.120321	0.402561	0.0401497	0.491228	0.0505719	0.299155	1.27795	0.358321	0.584997	0.014416	1.15291	1.74379	0.668698
BMPER	1.1469	18.6176	3.40439	1.41344	1.27497	0.628862	0.162315	1.69356	3.55545	5.75934	2.80908	2.19708	0.938321	1.31935	0.611072	0
BMPR1A	7.79587	7.78185	6.89858	10.6554	12.0458	8.7231	7.25248	1.43208	7.90997	4.3642	13.8624	13.7003	5.46243	10.5765	20.4495	1.27452
BMPR1B	0.399675	0.346958	5.30821	0.230568	0.75139	1.13181	4.35582	0.146957	1.41518	0.549888	4.85541	1.87549	0.279592	3.97557	0.633883	0
BMPR2	18.0224	10.1369	12.7612	11.1959	11.8684	14.9181	9.33155	1.48906	30.7905	9.45853	12.6675	7.90145	6.40582	10.1661	8.35906	5.43976
BMS1	6.77074	7.66026	3.81405	4.62534	4.77932	4.95067	5.17313	1.61977	3.3529	5.37412	7.66428	4.64717	7.31028	8.10689	8.35784	5.47753
BMS1P1	0.415473	1.56384	0.775976	0.761116	0.262888	0.39099	0.855797	0.349817	0.261706	0.38833	1.23478	0.644069	0.188812	0.787016	0.867771	0.187316
BMS1P4	0.677088	2.628	0.979932	0.946602	0.414677	0.892849	1.51112	0.296782	0.347543	1.65536	1.88128	1.66436	0.261201	0.854161	1.34004	0.421816
BMS1P5	0.421531	1.65947	0.813091	0.819355	0.272816	0.528326	0.780509	0.322074	0.219684	0.354216	1.53635	0.750355	0.248978	0.786238	0.960439	0.21411
BMX	4.94428	10.454	0.150278	1.7588	1.94864	1.80996	0.405269	0.202807	3.01541	3.71589	0.319156	1.89918	0.517873	3.25306	2.35688	0.878603
BNC1	0.0357997	0.335658	0.00753486	0.101825	0.0429773	0.210127	0.0729519	0.0301093	0.12059	0.562593	0.498456	0.210796	0	12.0151	0.0872686	0
BNC2	1.40617	1.26821	0.135752	1.51145	2.99138	0.401914	1.68766	0.0350004	1.10138	1.24159	18.9497	3.64524	0.414159	4.99514	1.05381	0.153675
BNIP1	3.4905	7.29316	3.27236	4.83973	2.94482	3.66363	8.011	3.576	5.35094	4.65254	4.87955	5.1563	7.43735	7.41296	4.43015	4.66369
BNIP2	31.6798	35.0788	7.97625	23.7014	17.5108	28.2341	12.3549	5.29462	19.4233	17.7965	19.1784	16.1523	12.5497	20.3337	20.9398	53.5584
BNIP3	34.4731	6.93222	61.0284	34.3947	31.7647	90.6348	35.3866	45.9725	12.3706	16.0431	19.5008	21.1798	122.338	24.9932	29.184	6.05177
BNIP3L	97.3964	20.5978	56.6592	55.5074	30.272	22.1192	31.7913	4.1153	37.3098	31.9853	54.7655	31.5952	8.0963	51.1326	30.9961	44.8013
BNIPL	0.0593393	0.236046	0.143574	1.84179	0.227044	0.123378	0.985394	0.00776933	2.31487	2.39941	0.336512	2.50537	0.0621914	0.708853	1.71864	0.201086
BOC	10.7743	8.06664	2.03784	7.20702	21.2632	3.02942	4.26893	0.138579	2.48492	12.9658	20.3633	27.9464	3.58577	11.6218	9.18375	0
BOD1	20.5783	14.161	12.2155	15.5871	18.7659	17.372	14.362	4.32718	14.0379	15.263	22.4504	20.5302	24.2843	25.5178	32.7486	7.74573
BOD1L	6.30451	7.79202	6.12939	3.23162	4.73799	5.1497	4.69072	1.07858	2.11788	4.69968	6.22056	4.72231	2.20671	6.00662	5.89726	10.9655
BOD1P	0.294102	0.226901	0.0366889	0.228959	0.244088	0.186162	0.148501	0.0373561	0.142203	0.105838	0.262138	0.187696	0.371983	138.95	0.401878	0.0936852
BOK	33.4768	8.42984	27.6744	103.85	22.6663	3.41834	11.4285	20.6574	8.77707	8.3414	13.2039	24.6982	0.243853	12.0355	12.5115	1.42106
BOK-AS1	0.0864355	0.0289098	0.133035	0.737015	0.116398	0.055114	0.317841	0.0239781	0.0263939	0.662538	0	0.0860805	0	0.228059	0.0327457	0.0234956
BOLA1	4.64561	6.62505	6.26225	7.15579	9.30026	8.72389	8.96692	6.14336	4.06387	9.04852	5.3295	12.5485	4.99071	7.52187	9.29746	5.6858
BOLA2	0	0	0	0	0	0	0	0	0	0	0	0	0	0	0	0
BOLA3	4.99751	13.6748	13.9054	12.8246	13.4164	36.3317	28.1938	11.046	6.39736	15.1856	7.47386	14.6336	12.6746	12.5284	12.4395	9.11022
BOLL	0.123743	0.177977	0	0.138989	0	0.0116001	0	0.0175057	0	0.051227	0.0136153	0	1.05945	22.6996	0.340034	0
BOP1	1.53136	2.52092	1.35927	1.41133	1.19301	1.15122	1.11247	1.00677	1.0749	1.38028	1.62733	0.918515	11.1098	2.73077	1.83668	0.924879
BPESC1	0	0	0	0	0	0	0	0	0	0	0	0	0	0.0250951	0	0
BPGM	5.6808	6.27254	14.0183	9.95178	11.6643	10.1054	20.396	3.85734	17.4707	10.3295	7.62962	12.4885	6.01132	13.6443	8.51183	10.2274
BPHL	6.01633	4.78932	6.15933	16.5005	4.33413	5.81296	14.5557	11.5103	4.40241	1.98947	6.39347	5.61472	1.85821	6.80252	5.61846	2.55473
BPI	8.20335	0.0824814	0.0313322	0.154325	0.141378	0.0155433	0.485162	0.0601882	7.59779	0.273072	0.249596	0.238645	0.109097	4.46828	0	6.68041
BPIL1	0	0	0	1.01817	0	0	0	0.32846	30.0079	0.0847895	0	0.490379	0	0.29608	0.0269473	0.160158
BPIL2	0	0	0	0	0	0	0	0	0	0	0	0	0	0.0944713	0	0
BPIL3	0	0	0	0	0	0	0	0	0	0	0	0.0400201	0	0.0435509	0	0
BPNT1	8.13724	8.33561	5.84064	5.45316	7.57287	6.76278	18.193	3.88815	3.62847	8.75879	5.89805	5.32547	1.99722	6.2196	8.22759	6.72528
BPTF	4.88262	7.13669	5.18457	4.12227	4.42718	4.97449	5.81923	1.32772	2.23641	6.116	8.09758	4.80533	3.48332	8.77969	6.07734	10.5813
BPY2	0	0	0	0	0	0	0	0	0	0	0	0	0	0.615254	0	0
BPY2B	0	0	0	0	0	0	0	0	0	0	0	0	0	0.307627	0	0
BRAF	3.53794	1.62922	3.16225	2.04212	2.21519	1.93148	1.87426	0.704982	3.37833	1.11335	2.43576	2.42086	2.09073	8.38435	3.0799	2.81879
BRAP	6.99653	7.20119	6.55146	6.25724	8.14636	5.03019	5.11617	1.91164	3.14796	6.24052	7.99485	7.08397	13.1324	28.9977	9.03246	10.8076
BRAT1	8.96845	14.2654	4.12934	14.0773	6.48543	5.72517	9.10313	4.13195	3.60926	14.3821	12.6185	11.5392	7.67364	22.3214	8.50985	14.5224
BRCA1	0.512746	0.503354	0.665971	0.672268	0.788279	1.23935	0.303869	0.860985	0.273724	0.469428	0.977426	0.834164	0.43551	4.22387	10.0254	1.35274
BRCA2	0.163903	0.354287	0.0576162	0.146502	0.085421	0.0757059	0.0542744	0.0179519	0.0587151	0.318283	0.107793	0.0508569	0.0420544	1.22783	0.0920703	0.311292
BRCC3	3.71375	3.86209	3.17446	3.93856	4.64797	5.74896	7.40486	2.58108	1.03577	2.81888	3.95226	4.56576	3.61419	2.07971	5.85562	7.0443
BRD1	6.52515	9.33654	4.22075	6.22465	5.86507	6.69466	5.6602	2.55128	6.41704	11.9577	12.3739	7.87786	4.90734	24.8759	9.14124	13.1439
BRD2	46.0091	59.156	39.4715	29.7133	39.2342	35.4277	55.0743	18.7428	68.1071	92.9561	73.3892	62.8641	45.9645	96.1815	71.3811	87.1624
BRD3	12.0209	6.61295	7.00959	7.67483	10.8684	8.3988	5.89239	2.04807	5.95121	9.79288	13.2387	10.1865	14.6885	14.036	10.2768	14.6353
BRD4	37.9123	36.7986	20.9693	19.8333	22.527	22.6427	18.8475	9.16136	28.0783	35.8819	42.4439	22.8607	50.0951	29.361	27.8123	30.5117
BRD7	6.13765	7.7513	5.50601	5.4817	9.59406	6.0005	9.11238	3.07588	6.28718	8.2	9.24578	9.97654	6.82353	17.5735	9.14539	10.5412
BRD7P3	0.131969	0.202738	0.135528	0.0404428	0.0259126	0.146426	0.228642	0.00673357	0.0669373	0.0391227	0.0882578	0.0868197	0.125779	0.29114	0.205572	0.0888024
BRD8	6.57914	11.246	12.6446	8.03476	7.93133	9.84731	12.0785	4.17214	6.41144	15.3751	13.5075	15.2901	7.53972	52.3668	21.6837	10.2545
BRD9	10.4034	17.8182	15.0516	13.6854	8.23522	7.65647	7.35891	3.62657	6.09893	8.69767	13.5154	12.7661	14.997	14.2801	11.1653	9.16395
BRDT	0.0504839	0.0861433	0.0431031	0	0.0183682	0	0	0	0.0208215	0.00417052	0	0.0308863	0	54.6009	0	0
BRE	19.7859	20.2891	18.5526	14.95	14.7277	28.4118	37.6081	15.2275	16.087	15.7736	24.4556	24.2147	40.2201	25.3544	16.8741	24.5493
BREA2	0	0.555247	0.0306487	0.0241735	0.143084	0.230415	0	0	0.0991949	0.329713	0.0825645	0.49022	0	0.546703	0.142407	0.0562611
BRF1	4.59231	10.0665	9.6902	6.38681	5.55035	3.71748	5.37	2.03481	3.49942	6.26953	8.97117	7.62748	4.56884	8.30593	6.27547	4.94259
BRF2	5.91066	7.20863	6.955	7.89477	5.06133	6.17545	6.40247	2.66232	4.26274	6.41174	6.78991	10.1242	12.7806	6.62247	8.55994	7.21899
BRI3	102.02	79.1464	20.3928	88.7401	80.4112	89.2228	66.5436	93.2772	124.29	122.442	54.0721	121.362	325.493	77.1203	88.6471	162.375
BRI3BP	0.943998	1.54659	5.11251	1.99047	1.89303	1.42858	2.9929	1.77018	1.58158	3.53544	1.11586	1.36479	0.487494	3.44696	1.18807	6.70566
BRIP1	0.104018	0.201177	0.0688966	0.0928656	0.036147	0.0493761	0.0130843	0.059262	0.0479674	0.0496191	0.123318	0.0784733	0	2.03156	0.016758	0.213846
BRIX1	9.92599	23.4842	9.72043	8.8057	15.1879	6.86145	11.2166	6.87723	11.4497	10.6479	17.7311	16.3284	8.28962	18.8892	16.1253	8.85413
BRK1	167.678	151.908	104.996	149.843	189.098	68.78	109.876	33.3951	117.06	125.906	151.366	135.503	58.7798	175.392	142.011	128.682
BRMS1	22.0555	36.5602	9.0919	15.6208	15.0455	10.088	25.0109	13.1244	11.3385	28.719	19.0248	19.2329	23.8016	25.1655	23.3595	26.249
BRMS1L	2.14206	3.80657	8.34696	3.48546	4.40144	8.02625	5.69124	1.09165	2.68639	4.37347	4.76007	4.52393	4.61427	6.72984	5.18162	1.98058
BROX	12.6673	8.63726	9.08319	11.1866	6.51102	7.75001	9.80044	1.97847	3.75017	5.71528	7.22998	5.0708	8.30991	8.33327	12.3415	15.1544
BRP44	14.3766	12.3993	33.0174	42.1343	38.7303	124.363	129.841	140.825	24.5227	27.2831	22.3237	41.2518	52.6882	125.163	39.3809	23.2467
BRP44L	27.4021	26.8826	59.4895	45.2695	27.3901	315.681	107.154	159.39	30.5637	34.6209	25.4423	31.6075	60.8406	26.0909	61.3122	26.7549
BRPF1	4.26625	7.78133	3.31562	3.43863	3.50755	3.92552	5.28309	1.78363	3.83098	7.88057	6.92572	7.68027	7.03248	11.5798	7.1403	11.1342
BRPF3	6.55233	6.9118	7.30358	4.46193	8.53076	10.0104	11.0633	3.81288	4.82222	13.794	13.9271	8.03846	20.3521	17.0465	11.3602	7.82282
BRS3	0	0.0327371	4.87987	0	0	0	0.0302596	0	0	0	0.671882	0	0	1.59473	0.132248	0
BRSK1	0.0659903	1.21689	63.8694	0.46373	1.83643	0.612316	0.528005	0.0936577	0.287978	1.27617	2.13116	3.03285	0.0289016	3.75659	0.166451	0.276171
BRSK2	0.549409	0.216277	20.8762	0.0472101	1.05254	0.256809	0.113417	0.0155397	0.193883	0.514326	0.190084	0.436173	0.101626	3.25573	0.32513	0.0324187
BRWD1	8.28268	7.58733	33.8961	7.56289	6.49733	9.04228	5.76074	2.63603	9.72704	4.93792	10.2554	7.56352	7.51769	11.3664	23.7275	8.67484
BRWD3	1.6723	2.20371	0.985546	1.07623	1.14285	1.0136	1.46968	0.403115	2.14412	1.87972	1.96221	0.920788	0.289782	2.27151	2.08579	5.60534
BSCL2	21.1286	36.608	140.036	29.8173	33.949	13.3144	54.0804	24.4169	32.6291	58.4966	38.5017	45.908	29.3298	135.472	34.4211	45.4001
BSDC1	23.6746	13.9487	25.7779	22.7612	14.3804	23.7338	20.3771	13.4562	21.9123	26.8354	15.0451	24.4734	16.9147	33.0313	22.9951	23.3389
BSG	471.409	240.47	255.772	279.167	295.858	588.819	307.269	59.5408	168.343	169.498	293.268	300.19	183.314	479.048	242.722	145.545
BSN	0.0629921	0.2232	19.2334	0.0794662	0.216263	0.0873288	0.247108	0.0916614	0.0130139	0.060985	0.297566	0.187208	0.154879	1.39288	0.124593	0.0429899
BSND	0	0	0	0	0	0	25.1189	0	0	0	0	0	0	0.303035	0	0
BSPH1	0	0	0.0298178	0	0	0	0	0	0	0	0	0	0	6.20587	0	0
BSPRY	0.346188	1.08719	0.908172	3.59868	2.35421	0.563563	10.4643	0.169006	3.49205	0.772475	0.474882	3.22348	0	2.1938	24.8757	0.329658
BST1	10.1131	4.5279	0.673917	9.95309	4.70749	2.16503	3.14175	1.60731	10.2804	4.97043	2.84363	7.44732	0.375947	2.77488	1.21284	75.0855
BST2	203.149	190.228	17.8342	142.909	163.894	41.8065	74.6146	69.4366	148.189	196.424	592.507	97.243	23.1581	142.945	39.3101	129.718
BSX	0	0	0	0	0	0	0	0	0	0	0	0	0	0	0	0
BTAF1	3.92566	7.36428	3.42462	3.95657	2.71364	3.58243	4.5577	1.78824	5.05948	5.92438	7.56176	4.53617	2.46276	5.36687	6.06815	6.99402
BTBD1	17.8656	19.5751	31.8223	21.3111	17.2694	67.718	21.8442	6.42463	14.3562	19.307	20.4911	16.0112	79.5016	26.0832	45.6378	23.93
BTBD10	9.42755	7.08496	18.0948	7.88407	9.96887	7.19598	6.56805	1.79424	5.89627	8.11284	11.5481	11.2938	4.31428	24.7705	5.8732	10.7695
BTBD11	0.162292	0.814193	4.35201	1.01616	0.277663	0.145826	2.68417	0.0550812	0.438556	0.77935	0.173857	1.04114	0.0562431	1.2467	15.6176	5.85002
BTBD16	0	0	0.955215	0.0893551	0	0	0.421727	1.46838	0.0703541	0	0.134458	6.33292	0	3.72208	0.18743	0
BTBD17	0	0.183426	0.640991	0.0732893	0	0	0	0.0602091	0	0	0.0312517	0	0	0	0.108352	0.0675371
BTBD18	0.0122727	0.236198	0.142801	0.0728783	0.0108413	0.1494	0.11088	0	0.0626197	0.1036	0.0796316	0	0.0184633	0.971735	0	0
BTBD19	1.28417	1.74848	0.348215	1.78305	0.590352	0.902353	2.02655	0.982618	1.18847	1.71783	3.23115	1.065	0.176018	0.676766	3.03802	0
BTBD2	48.7226	41.0256	45.1572	43.4933	42.9353	25.8027	28.2527	9.59269	13.8135	34.6553	71.5919	34.8178	55.4925	28.7041	35.9931	36.2601
BTBD3	8.04551	5.96201	38.1707	5.41238	6.33928	8.80698	9.12332	1.75836	8.21899	4.69209	6.84019	9.61789	4.22944	11.9421	6.83838	2.20052
BTBD6	41.205	20.8517	25.143	96.1393	25.3591	22.8209	20.5369	11.193	16.0859	35.4179	19.98	21.3765	29.9333	49.2502	24.8183	14.2981
BTBD7	6.7354	7.34647	1.91358	5.56867	5.10143	5.96264	8.90537	1.80206	3.94542	5.50156	8.44397	5.10008	4.15803	7.86194	7.0067	6.45323
BTBD8	0.367847	0.0784248	0.699888	0.214005	0.388789	0.243975	0.31551	0.0155926	0.122959	0.179626	0.21087	0.475953	0.0916076	0.754478	0.276437	0.376377
BTBD9	2.94107	3.97555	8.21516	2.26542	1.61556	4.48355	3.65299	0.874232	4.41016	2.5576	4.467	2.71448	1.0782	3.26633	4.37821	4.86815
BTC	0.170865	0.809363	0.177277	0.690595	5.84742	0.0674463	1.43581	0.0860453	1.52892	0	0.770251	2.37715	0.369834	0.791385	2.60587	0
BTD	12.2055	8.63874	4.51457	25.7214	10.7215	5.89995	8.54202	13.9719	6.99665	12.3299	10.4407	16.6714	3.72906	13.2224	10.5638	8.68848
BTF3	192.239	182.603	105.386	138.904	249.86	108.866	109.65	58.6554	164.378	182.976	297.997	238.654	199.232	166.769	148.607	193.421
BTF3L4	16.5412	13.8623	19.5301	21.228	11.1265	11.7344	12.9715	4.01142	9.26611	9.3663	24.5527	13.471	21.8448	15.7586	17.0985	17.0298
BTF3P11	0	0.0260493	0	0.04609	0.0223943	0	0	0	0.0199356	0	0.0202999	0.0185495	0	0	0	0
BTG1	83.6639	58.5232	5.5905	29.3296	40.6375	25.0038	27.4348	14.0633	62.6615	111.206	15.2705	38.0407	15.2084	28.227	12.5544	126.657
BTG2	143.777	69.6259	31.2951	56.1306	58.1936	83.5058	45.6202	1.7809	78.324	117.389	85.8265	143.812	67.1816	23.7888	74.3133	168.089
BTG3	11.2319	11.6922	12.9695	8.17577	21.431	5.12772	11.9358	1.9215	47.3145	13.4477	11.8386	18.0811	1.32338	37.1853	16.5695	3.73545
BTG4	0	0	0	0	0	0	0	0	0.37381	0	0.086499	0	0	7.33393	0	0
BTK	1.11351	12.757	1.00141	1.26937	0.390664	1.40359	1.12182	0.425459	5.02461	14.1722	1.27591	1.51908	0.137071	1.4068	0.355947	44.2816
BTLA	0.0342018	3.63811	0.0761031	0.161674	0.0459552	0.0303418	0.128076	0.002685	0.157748	3.92771	0.0930251	0.0225172	0	0.0431379	0.0584074	7.23566
BTN1A1	0.0144139	0.186257	0.0159482	0.00659847	0	0	0	0	0	0.347977	0.0347023	0.0546582	0	0.164655	0	0.0224311
BTN2A1	6.49489	14.5543	5.41075	5.97542	8.27246	6.78607	10.2621	1.81814	17.6619	22.5988	9.04339	21.0055	4.137	9.65831	6.79124	17.4171
BTN2A2	1.55979	7.22209	0.928561	1.64444	1.84937	0.919814	1.54682	0.670052	5.81934	6.5428	2.52069	2.36293	0.54528	2.0977	2.81889	6.1286
BTN2A3	0.3008	0.70704	0.0441351	0.157375	0.427415	0.124502	0.339825	0.0412723	0.734411	0.425886	0.49927	1.05462	0	0.324018	0.248679	0.297051
BTN3A1	3.08133	9.92472	1.96058	10.5913	5.06733	4.45965	3.54038	1.4329	16.4208	17.7221	12.3614	13.9586	0.943327	4.16113	2.439	44.5691
BTN3A2	3.40798	19.241	2.26117	6.3124	7.72298	6.83621	5.675	2.47066	18.5106	22.1361	10.9933	17.6493	2.2269	1.17465	5.08222	83.4663
BTN3A3	3.43556	7.53	2.31668	8.60537	3.84635	4.31855	2.76373	1.85087	12.3252	15.0104	4.59172	7.90254	1.47812	4.34268	2.92817	33.9227
BTNL2	0	0.415439	0.134615	0	0	0	0	0	0	0.114498	0.150012	0.0896655	0	0.0130521	0.0128368	0
BTNL3	0.351713	0.157038	0	0.184151	0.48286	0.0412534	0	0.0101163	0.281775	0	0	0	0.0876162	0.111981	0.273662	0.306856
BTNL8	0.232563	0.434777	0.0374327	0.113117	0.295805	0.13439	0.374787	0.267754	0.407512	0.351989	0.10584	0.0831135	0.0394184	1.70547	0.375266	5.31785
BTNL9	119.1	9.66881	1.50061	39.7257	15.5038	29.6883	3.38199	1.21434	14.3061	12.2615	1.24595	5.14318	2.29466	2.13538	6.61701	0.0605187
BTRC	3.57876	3.45855	11.8207	3.60262	2.56276	12.7029	5.12132	1.12199	1.51296	4.45421	8.97609	4.45481	4.06099	10.7435	5.6805	4.87993
BUB1	0.302984	0.47995	0.117559	0.237422	0.311338	0.381748	0.19071	0.0381721	0.479526	1.75742	0.194807	0.107062	0.0387492	17.0381	0.306681	0.521784
BUB1B	0.0613183	0.168429	0.066912	0.0545046	0.103641	0.159198	0.164266	0.00469175	0.309464	0.115707	0.135856	0.0532405	0	10.8159	0.126639	0.320123
BUB3	21.3064	30.4576	19.9881	19.7472	19.3462	14.008	27.8319	9.73007	16.1341	42.3298	29.3212	23.7762	15.8052	41.6452	22.9262	41.1793
BUD13	5.78436	10.6886	2.30276	5.476	6.59932	4.39851	5.47289	2.00238	7.46	10.185	11.8456	9.97193	10.1643	18.7176	9.10565	11.6137
BUD31	19.5846	28.1066	23.8737	19.876	24.2373	9.48327	26.9324	11.501	29.5814	22.3695	15.7146	28.0949	6.16849	50.7408	25.3438	25.0717
BVES	2.65584	4.58801	2.43586	2.21162	11.2302	32.6855	1.3074	0.134786	1.38807	2.4823	1.27048	9.3299	39.6426	5.71175	6.1755	0.017173
BYSL	5.48572	9.70051	3.62391	5.08086	6.28192	5.51545	6.47953	7.26057	5.98998	5.66247	8.41123	6.17609	25.5705	9.49886	5.02264	4.5691
BZRAP1	0.176485	2.32192	10.1657	1.03284	0.735559	1.34362	2.02996	0.185461	2.70545	3.1229	6.12214	3.73943	0.343968	0.693796	3.57065	1.62491
BZW1	77.9944	43.1268	33.1902	51.6914	39.5107	27.9903	49.1692	71.3997	55.4268	43.0119	62.3715	35.6342	24.4332	76.2912	54.3026	70.3604
BZW2	24.9659	23.0011	11.1216	22.6428	24.8366	188.729	17.6691	7.52693	22.8351	12.0278	12.4864	31.0168	57.921	12.6367	39.4703	18.2542
C10orf10	914.009	108.515	57.2785	255.342	376.482	69.4629	32.0374	53.7678	456.119	423.594	20.2355	228.392	142.414	95.3415	60.7925	0.403729
C10orf105	1.19636	1.29404	2.36617	1.55642	0.358574	0.959939	0.00806223	1.22375	1.89019	1.42702	0.735843	0.743197	0	1.46065	0.562999	0.926086
C10orf107	1.03075	0	5.88616	0.291388	0.105509	0.0783868	0.210747	0	5.69586	0	5.00456	2.73418	0.130711	5.82532	0.404126	0
C10orf108	4.59522	0.818111	0.419333	0.278202	2.10482	1.03726	1.54471	1.35268	0.206667	0.283266	0.499205	1.2809	0.310158	0.336557	0.368478	0
C10orf11	7.62803	9.07642	1.63528	6.50573	6.24724	6.74672	5.70335	3.14871	6.80943	3.32849	4.90778	4.51061	1.23515	5.42064	5.15502	7.06221
C10orf111	0.0828243	0.0562124	0.0916348	0.133474	0.960106	0.124846	0.0539447	0.114421	0.243514	0.16796	0.210184	0.05929	0	0.705919	0.158129	0.0505883
C10orf113	0	0	0.147787	0.0946964	0	0	0	0	0.0274889	0	0	0	0	0.154253	0.150883	0
C10orf114	0.564015	0.796937	1.77694	1.95074	0.927566	0.450624	2.59439	1.04475	0.722117	1.78783	1.94892	1.07522	0.254757	1.49769	1.81599	0
C10orf116	392.435	124.343	42.3387	620.149	137.421	43.3869	112.191	18.4813	298.96	112.506	128.25	253.642	49.2231	115.65	48.6762	0.101139
C10orf118	2.28714	2.5072	2.53836	2.1188	2.27568	3.51986	3.85727	0.52795	3.06189	2.26783	2.80322	2.4874	1.36265	4.7496	5.22848	5.27462
C10orf12	0.970559	0.958687	0.888978	0.631609	1.30228	1.38233	0.670063	0.349778	1.19087	1.38531	1.30472	1.27651	0.729609	1.46122	1.19487	2.41808
C10orf120	0	0	0.0148647	0	0	0	0	0	0	0	0	0	0	17.0324	0	0
C10orf122	0	0	0	0	0	0	0	0	0	0	0	0	0	5.70092	0	0
C10orf125	7.22285	23.1821	0.972297	10.3578	2.83453	3.93706	13.4361	54.2214	9.3046	4.69408	6.4465	4.56076	0.703307	4.08019	9.17673	7.53172
C10orf128	4.51453	10.3495	3.33739	3.07074	2.14412	6.99004	0.714241	0.784707	1.17348	12.4381	1.09257	3.9315	2.52706	3.55371	2.08434	4.85426
C10orf129	0.0945664	0.193544	0	0	0	0.0147062	0.0939399	0	0	0	0	0.159574	0	0.0463155	0.0490146	0
C10orf131	0	0.164633	0.108902	0.108366	0.0381402	0.114996	0.0101347	0.0153439	0.173375	0.161885	0.0629817	0.128509	0	1.10135	0.085648	0
C10orf136	0	0.11189	0	0.302385	0.0263299	0.0450899	0	0	0	0.175973	0.026058	0.0346783	0.0498912	0.483262	0	0
C10orf137	1.34568	3.05195	1.81987	2.16539	1.91971	1.94735	2.84273	0.594924	1.09102	3.5541	3.95419	2.80284	3.3399	9.24675	3.96646	3.62006
C10orf140	0.190574	0.127686	0.995755	0.43556	0.367638	0.333757	0.427876	0.199067	0.0171894	0.0823991	0.886028	0.205491	0.032188	0.916422	0.870909	0
C10orf18	4.30025	7.24486	2.55246	3.17104	4.05208	5.79138	4.97629	1.62387	4.58036	6.24887	10.4406	4.50342	5.26223	12.5278	7.66222	5.25786
C10orf2	2.60068	6.8412	2.42009	2.95288	2.99347	3.7669	3.5743	1.9691	2.17251	4.22749	7.63021	3.48291	8.66077	7.69233	9.027	5.68287
C10orf25	1.45993	0.669045	0.672677	1.12977	1.36789	0.624985	0.589941	1.24438	0.504387	1.65667	1.01346	1.62913	0.502867	2.49741	0.943506	0.691066
C10orf26	35.545	30.5582	10.1492	39.41	21.5563	13.4399	20.9324	15.5548	28.7143	30.3356	24.8858	15.6214	41.4358	17.8347	57.2539	38.5725
C10orf27	0.0879732	0.0828318	0	0	0	0	0.0797681	0	0	0.180258	0	0	0	6.33601	0	0
C10orf28	3.37826	4.7955	1.76944	1.90163	4.25649	2.07056	3.78124	1.5379	3.32538	6.28814	3.08581	6.59451	1.77643	10.8332	4.65039	5.78942
C10orf32	5.66615	10.56	9.38388	10.5622	5.06139	6.09727	7.55138	11.5492	7.86761	7.26397	8.75809	7.32103	2.2155	10.5059	25.6046	10.3021
C10orf32-AS3MT	1.5376	3.41332	2.32985	2.62072	1.81458	1.71192	7.27199	1.46561	1.79262	1.05755	3.66532	1.13484	0.946185	1.18564	2.09529	0.00420722
C10orf35	0.861183	1.73948	22.1984	3.71488	1.88802	2.97392	4.9791	0.967283	2.45818	3.17374	2.43115	5.75591	1.19725	7.13971	4.13903	1.21133
C10orf40	0	0	0	0	0	0	0	0	0	0	0	0	0	3.12801	0	0
C10orf46	11.4288	8.51252	6.33341	11.6406	7.46949	9.31344	6.55453	3.28692	6.93174	5.9271	7.7223	15.0518	10.5834	14.0387	9.3013	14.9646
C10orf47	2.05662	0.278705	0.191216	0.867847	1.28565	0.245628	3.25475	4.18663	4.25353	0.949794	0.955337	1.45056	0.151538	2.19438	3.26257	1.3656
C10orf53	0.201709	0	0.161583	0	0	0	0	0	0	0	0.101999	0	0	19.5233	0	0
C10orf54	42.0332	26.7633	7.21209	15.9764	15.5921	12.5486	6.43487	2.77206	24.3658	41.4748	28.0162	13.884	3.82927	6.6267	5.26433	189.424
C10orf55	0.045409	0.264665	0.0106591	0.352543	0.0196368	0.0350524	0.165508	0	0.21521	1.43694	0.144027	0.183417	0.0505511	0.813414	0.127018	0.120402
C10orf57	5.58538	4.02211	3.93025	8.85736	7.73028	2.76022	10.6533	9.18846	4.78672	4.91808	5.50212	9.30018	1.28565	13.0924	4.8788	9.13736
C10orf58	181.519	27.0994	58.5082	159.456	47.3304	40.6158	43.379	15.0654	10.7219	31.9279	15.9647	36.086	10.1173	36.6841	43.2767	2.15272
C10orf62	0.129549	0.021095	0	0.0403839	0	0.220885	0.38086	0.0650831	0	0.236123	0	0	0	75.674	0.0932382	0
C10orf67	0	0.112164	0.0797564	0	0.025118	0.20334	0.222698	0.0104789	0.317819	0	0.277358	0.0204095	0.0699546	0.552846	0.200138	0
C10orf68	0.0641603	0.121642	0.0926767	0.142448	0.0128521	0.0954701	0.157594	0.0237025	0.00717507	0.11027	0.208635	0.114569	0	10.1753	0.155385	0.0123007
C10orf71	0.016557	0.0346388	0	3.79932	0	55.5499	0.109691	0.0131539	0	0.0839414	0.0206037	0	128.127	1.38137	6.33357	0
C10orf76	6.90811	7.81039	6.30465	7.27043	8.38568	28.051	8.33163	3.99312	5.84257	8.00081	9.02537	13.6757	7.56135	7.97974	11.7934	12.7869
C10orf81	0.039649	0.00632816	0.0269811	5.64912	0.0501353	0	0.438118	0.0136197	3.24748	0.0605489	1.61366	0.550312	0	1.20298	0.103689	0
C10orf82	0.022489	0.0959865	0.347166	0	0.397844	0	0.0935819	0	0.0718382	0.0230629	0.994374	0.744984	0	19.2283	0.377718	0
C10orf88	2.2728	3.35147	3.77476	1.7399	1.73368	2.01688	2.89354	0.786719	0.688553	3.4	3.12062	2.22399	1.7032	6.66123	1.93502	2.54889
C10orf90	0.0724367	0.0572547	3.45445	0.949281	0.0572776	0	0.0657834	0.0252575	0	0	0.0103858	0	0.111042	1.95101	0.488533	0
C10orf91	0	0.399456	0.111931	0.128129	0	0	0	0	0	0.0445664	0.0359401	0	0	0.0336697	0.0323132	0.280869
C10orf92	0	0.00975721	0.564486	0.0761593	0.0675239	0.150688	0.0511836	0	0.58819	0	0.814792	0	1.95075	5.7318	1.18637	0
C10orf93	0	0.101529	0.244303	0.0524394	0.0525142	0.159713	0.758347	0.165787	1.11048	0.153429	0.662932	0	0	3.54142	0.832066	0.0691016
C10orf95	0.402524	1.4026	0.78069	0.579655	0.597361	0.120508	1.90815	0.242273	5.4844	1.52628	4.07379	1.16667	0.0764183	0.892024	2.51536	1.13633
C10orf96	0	0	0	0	0	0	0	0	0	0	0	0	0	5.78801	0	0
C10orf99	0	0	0	0	16.2938	0	0.533297	0	0	0	0	20.7322	0.166214	0	0	0
C11orf1	5.04057	9.08511	8.78935	12.5703	9.97858	11.0179	16.0033	6.88978	6.04896	6.11501	9.91273	11.8196	3.58186	25.0741	11.4155	8.2834
C11orf10	125.675	147.194	85.73	106.739	162.755	139.891	140.734	118.304	133.723	157.309	155.239	145.331	153.775	181.252	130.296	136.793
C11orf16	0.0173561	0.121194	0.0704258	0.0471713	0	0.0641025	0.143148	0	2.78885	0	1.7589	0	0	0.438227	0.0259735	0.123598
C11orf2	65.4469	85.7388	40.0098	57.8166	63.2916	45.2363	36.7918	16.6666	24.4446	68.7287	94.0241	52.8685	49.317	40.6152	66.0454	66.3711
C11orf20	0.295128	0.591954	0.422714	0.297292	0.0372454	0.0506054	0.0388165	0	0.120245	0.160411	0.0938896	0.366527	0	275.081	1.22032	0
C11orf21	0.272262	2.12654	0.2973	0.146896	0.287288	10.2429	0.0378182	0.0947162	1.41337	0.838108	0.255833	0.0987423	0	0.158321	0.0766951	17.8911
C11orf24	11.6021	16.2209	8.57876	16.2279	10.0484	6.93576	10.3636	18.2287	10.9142	15.7638	17.7654	8.55081	4.1594	14.2825	7.20471	8.2812
C11orf30	3.21459	2.27235	2.23612	1.6765	3.0004	4.08562	2.62426	0.613208	3.59753	3.69317	4.17641	3.62602	2.57913	3.01005	2.51984	4.57891
C11orf31	11.0662	28.5815	14.9737	11.6768	16.8407	12.4442	19.4902	12.1587	24.5605	24.8322	17.0817	19.5792	6.91394	19.9384	30.1859	28.1879
C11orf34	0.0658765	0.255795	0.109202	0.0121948	0	0.028347	0	0	0	0	0	0	0	0.0411618	0	0
C11orf35	0.281288	2.27463	0	0.952962	0.543683	0.0975964	2.48574	2.14248	1.45723	2.26768	0.363733	1.21397	0.0672035	4.69867	1.8163	0.739465
C11orf36	0	0	0	0	0	0	0	0	0	0	0	0	0	5.19964	0	0
C11orf40	0	0	0	0	0	0	0	0	0	0	0	0	0	0	0	0
C11orf41	0.110858	0.0160744	10.7945	0.27858	0.161351	0.0383186	0.532635	0	0.0107755	0.0727385	0.0718386	0.0597145	0.100119	0.375896	0.145506	0.00389966
C11orf42	0.149348	0.111305	0.351926	0.108507	0	0.0636122	0.231586	0.0206583	0.0556469	0.684667	0.24735	0	0.0208097	3.2948	0.106098	0.034936
C11orf45	0.155923	0.273996	0.246944	0.451425	0.140552	1.03346	0.546172	0.0370915	0.288529	0.267691	0.248072	0.548582	0	0.427361	0.650756	0.244962
C11orf46	6.23912	12.072	8.2568	8.65583	9.50901	14.7429	10.6044	3.76308	7.63913	11.8055	16.6794	11.3135	9.02614	12.578	14.9911	16.8647
C11orf48	12.4119	24.5175	14.1658	10.1005	12.211	7.21803	17.5956	12.9166	12.5631	18.3087	18.4829	14.1953	9.91953	20.2176	12.9901	15.5235
C11orf49	11.0914	10.6616	37.6379	6.41003	9.42203	12.1537	19.0399	10.7297	11.7765	20.4426	19.4114	23.8221	14.8895	17.6213	11.49	9.65879
C11orf51	10.6064	31.4953	22.2121	25.4357	19.2127	19.0008	19.9748	9.46739	13.3776	12.8754	10.5961	20.5701	5.8142	33.0092	26.6332	19.4559
C11orf52	1.55396	0.433134	0.358888	5.17986	3.12771	0.887065	40.2876	5.04115	3.9363	0.510017	2.82985	4.1462	2.96774	1.82504	10.6307	0
C11orf53	1.02775	0.0628461	0	1.23344	0.453245	0	0.0320004	0	0.0218913	0	1.36242	0.134029	1.36376	2.55292	1.42856	0
C11orf54	8.45484	4.1996	3.43042	8.83163	8.84717	8.74281	65.2761	15.0819	7.05677	7.34829	11.4771	10.4415	6.88871	7.84107	8.65528	6.92956
C11orf57	8.31058	10.2693	8.50431	6.75711	7.97358	13.2486	9.30847	3.02113	4.14047	7.80632	10.9743	6.89455	9.52759	10.6643	14.5295	10.9354
C11orf58	39.8357	34.6169	39.6616	31.4426	39.794	35.6557	27.8676	12.1799	28.3581	25.479	44.4295	31.787	26.9803	33.5627	58.1272	27.3726
C11orf61	1.5744	5.02946	2.0313	2.97195	1.99471	1.37374	6.34597	0.689955	2.88859	8.0352	5.23038	5.25743	1.47831	2.49444	4.45035	3.69112
C11orf63	2.04655	1.33514	0.928756	3.73261	2.1998	0.644931	2.61354	0.0770989	2.32753	1.97551	1.79573	1.29237	0.14776	12.2847	1.38014	1.15553
C11orf65	0.0693576	0.0715348	0.538573	0.250235	0.14724	0.230115	0.417769	0.171618	0.0470531	0	0.23053	0.228546	0.261573	21.2443	0.729147	0
C11orf66	0.392471	0.884836	1.86837	0.74271	0.449441	0.316129	0.611796	0.385484	7.42667	1.02573	4.371	1.24241	0.661179	30.2021	0.577505	0.43316
C11orf67	41.8951	19.3831	9.19238	91.0178	44.8605	63.0512	24.558	7.20103	34.1976	24.7381	25.9791	30.8498	22.7423	33.7251	19.8702	6.41868
C11orf68	23.4713	21.2281	27.4636	22.2707	25.6725	19.5172	20.2112	5.71256	31.1409	39.7074	29.8622	46.3496	47.3933	38.8377	32.1124	35.1692
C11orf70	0.83862	0.926838	1.18587	1.39645	0.896618	0.0704414	0.724145	0	5.10549	0.975865	5.50977	2.35492	0	24.8715	1.12135	0
C11orf71	6.48215	4.71734	4.36642	6.76604	2.83045	5.61992	5.6882	3.93164	3.20959	2.85009	4.66142	3.37261	4.3565	43.2451	9.11224	2.52404
C11orf73	12.3646	9.9992	10.3383	15.6487	17.4816	12.3254	13.6963	5.17425	8.16176	14.3558	13.4701	15.4658	10.251	14.3521	11.8491	12.0706
C11orf74	4.57443	4.40176	8.74371	6.80032	11.1544	14.1274	8.20443	2.35192	6.8753	5.78281	7.48839	11.8367	5.8	26.8022	14.6836	2.07996
C11orf75	4.83362	8.57135	3.08037	5.23601	9.16934	21.6274	15.4347	16.1642	13.5943	10.9154	7.86488	11.5219	2.60995	14.8813	24.4194	26.344
C11orf80	1.39695	3.90535	2.65982	2.98385	1.72168	0.265731	7.37681	0.639996	2.61799	5.2771	3.70988	2.85266	0.0742441	8.67895	1.09888	0.80754
C11orf82	0.0453986	0.695495	0.0513984	0.330477	0.0564571	0.156772	0.145942	0.0393277	0.14246	1.59081	0.193778	0.251868	0.267608	3.14816	0.233909	2.04974
C11orf83	4.4781	6.27033	2.11859	4.8199	4.77537	2.47721	4.84732	1.3301	1.87487	4.2005	5.68409	3.9847	2.49402	4.45712	5.88351	2.7996
C11orf84	4.03808	6.54495	5.0532	3.54047	10.7882	3.60086	4.16041	0.721195	12.9356	18.6612	8.67575	9.75119	2.12191	31.1865	3.33606	3.172
C11orf85	0	0.467337	0	0	0	0	0	0.113715	0	0.148601	0.0813352	0.0645324	0.112293	5.47956	0.19274	0
C11orf86	0.0458988	0	0	0.0254387	0.0504273	0	0.411352	0.0224981	0	0	0	0	0	0.124987	0	0
C11orf87	0	0.0150502	8.13896	0.0520786	0	0.0152807	0.0296481	0	0	0.0514987	0.00421705	0.0222525	0	0.044047	0.00245446	0.00653872
C11orf88	0	0.0883344	0.940829	0	0.0949283	0.0253586	0.0597937	0	16.7908	0.219923	8.42581	0.0992387	0	12.6561	0.0999543	0
C11orf9	0.272748	0.274562	52.2043	0.189485	0.888588	0.149247	5.49856	1.1523	17.8358	1.10374	14.5182	0.570531	0.0835313	3.11988	0.256865	0.529301
C11orf91	1.10499	1.02766	0.463171	0.476726	0.153898	0.566785	1.28435	0	0.60857	0.60414	0.0835478	0.0219848	0.0263632	2.36517	0.690964	0
C11orf92	0.125444	1.1891	0.280815	0.341644	0.324412	0.0915106	2.31101	0.0233609	1.63147	0.0924105	2.68179	3.22818	0.0188825	0.861659	2.43518	0.0454663
C11orf93	0.533538	1.78928	2.10194	1.34431	2.83949	0.218773	4.53255	0.0778862	1.30482	3.19777	11.6986	8.22353	0.123581	3.62745	2.56164	0
C11orf94	0.0832985	0	0	0	0	0.332683	0	0	0	0	0.154552	0.129947	0	7.03734	0	0
C11orf95	5.82771	5.42343	6.03288	5.6627	10.7761	5.86672	7.01097	2.06837	3.33246	11.6698	23.8365	9.14824	3.14809	9.73796	7.74641	1.74664
C11orf96	205.597	252.852	31.5877	66.4715	239.866	46.5615	47.1252	65.3443	973.445	348.638	255.335	201.034	104.263	264.555	41.2019	0.646642
C12orf10	28.8287	28.9112	26.214	26.1007	31.4463	12.468	31.1731	15.5542	19.2856	24.5209	32.9033	47.6414	36.8747	83.8775	22.0183	22.7585
C12orf11	4.4692	3.63039	1.87978	3.93403	7.21884	6.7492	6.53535	2.36329	3.2756	7.12107	5.44326	6.2413	8.42619	10.2108	4.64219	6.0849
C12orf12	0.0128315	0.0272253	0	0	0	0	0	0	0	0	0	0	0	16.3959	0	0
C12orf23	17.9651	10.3667	7.87189	11.1192	17.0755	13.1883	23.7071	10.1124	15.2385	13.9065	28.3552	13.2231	5.37807	19.6505	22.3495	9.96801
C12orf24	1.75183	5.83399	17.8998	1.9539	3.32311	3.00397	3.09381	1.74039	1.30089	5.25584	6.3723	4.11886	1.00933	35.9519	3.94946	2.82128
C12orf26	0.467736	2.03813	0.509969	1.52419	0.608411	2.13672	3.62458	0.671311	0.592076	1.7842	2.02738	2.41635	0.622396	2.52628	2.72558	2.74016
C12orf29	2.47643	3.73512	7.48082	3.58497	6.06289	3.34068	6.89527	2.17574	5.08159	4.53055	4.97647	6.60597	2.3208	6.55906	5.60654	4.08832
C12orf32	4.56704	10.5386	4.742	3.85715	2.47347	2.17871	4.48627	1.22218	4.70739	4.78121	8.43381	6.38142	1.93264	9.91048	8.00215	14.3018
C12orf33	0.0769145	0.233327	0.041849	0.0986252	0	0.0533802	0.0302615	0.040904	0.0340992	0.351711	0.112582	0	0	0.120026	0.518041	0
C12orf34	0.435352	0.683634	8.81171	0.442364	0.896299	6.81366	9.57468	0.844533	1.5499	2.53539	4.77778	0.801986	2.77055	9.0288	0.812421	0.328751
C12orf35	4.47089	23.5983	1.89299	3.86651	3.28065	3.50715	4.92735	5.53621	7.21607	33.6185	28.8492	5.60779	1.37687	8.41883	6.0575	50.9634
C12orf36	0	0	0	0	0.162591	0	0.377567	0.0137929	0	0.0189347	0	0	0	0.0265939	0.0612599	0
C12orf39	2.47263	0.230911	5.16668	8.59316	0.105348	5.36213	4.05269	0.0819887	0.470096	1.03713	0	0.207668	0.0567189	0.22449	4.33828	0.546949
C12orf4	2.01107	3.63477	3.0605	2.99809	1.83465	3.29662	4.60898	1.18457	1.41637	4.24395	4.70159	4.2409	3.25357	4.61596	4.38821	4.00924
C12orf40	0	0.014375	0.00852767	0.0608223	0	0.0053288	0	0	0	0	0	0.0247573	0	2.01899	0	0
C12orf41	3.80113	10.8718	6.34804	6.1783	5.37019	7.04567	10.8085	2.74043	4.69583	8.65458	11.7705	8.92224	11.9099	12.2948	14.1002	9.54321
C12orf42	0	0.191026	0.0691864	0	0	0	0	0.0160714	0.119391	1.63974	0	0	0	12.7828	0	0.318823
C12orf43	6.31196	9.76434	8.97499	5.69051	7.04467	2.48071	5.18176	3.03221	2.84544	2.94995	8.67933	6.71903	1.91482	6.0266	5.67069	6.50748
C12orf44	15.9636	22.1155	18.81	19.4585	25.0042	15.9406	28.9993	20.6673	33.0543	29.9574	31.3381	30.2251	21.892	41.6279	26.4664	21.8032
C12orf45	8.7369	16.7551	4.24019	11.1974	8.42533	4.29243	3.9985	6.20081	5.20904	9.07281	7.95569	7.95764	3.72315	11.7171	8.41622	8.40415
C12orf47	4.56161	6.92633	6.90073	3.61656	6.13248	3.72091	5.23301	1.16737	12.4317	12.0108	5.08806	8.73863	3.72288	4.30658	6.88275	10.8938
C12orf48	0.38402	0.669704	0.143783	0.518012	0.240512	0.226027	0.444869	0.0815049	0.182683	0.621226	0.479351	0.245977	0.0240789	1.91933	0.494174	0.400653
C12orf49	5.74966	4.78562	12.1779	4.85316	2.84899	3.15078	8.68447	2.42941	11.525	7.13843	4.83053	2.83466	1.08689	5.65458	55.8255	15.8879
C12orf5	1.82419	2.83775	2.99318	2.47995	1.30907	2.17326	3.16771	0.86062	1.06163	2.98682	2.95055	1.00097	1.33959	4.14887	1.85812	4.15476
C12orf50	0	0	0	0	0.0704247	0	0	0	0	0	0	0	0	11.4639	0	0
C12orf51	3.18352	3.40147	10.713	2.86569	4.17135	4.20011	3.94976	1.17746	2.58034	5.83064	4.42592	5.53428	2.39087	5.43056	4.86993	3.8706
C12orf52	3.82169	8.08561	6.14424	7.20968	6.31401	10.687	11.0537	11.6747	2.99367	10.0028	12.1047	7.36344	6.97359	6.08987	8.61399	8.93461
C12orf53	0.0745681	1.43393	45.1837	0.195123	2.97452	0.262345	0.318629	0	0.315859	1.31591	3.05899	2.43592	0.308021	7.38629	0.662109	0.108849
C12orf54	0.179929	0.021893	0.180607	0.0609138	0.0394535	0	0.0633934	0.0182415	0.401942	0	0.170732	0.493791	0	18.5505	0.0668481	0
C12orf56	0.0501446	0	0.0478668	0	0	0.0102773	0.33759	0	0.0212743	0	0.0471237	0.172189	0	4.86095	0.0649262	0
C12orf57	74.6976	145.709	66.7634	55.14	128.544	94.037	97.7891	73.3888	161.213	192.4	196.148	242.468	37.1561	96.2863	75.4939	91.6565
C12orf59	0.0216704	0.0209251	0.243227	0	0	0	68.9045	0	0.0204213	0.179692	0.109305	0.0420287	0	0.0649259	0.0177912	0.0700038
C12orf60	0.453657	0.813463	0.346843	0.283837	0.415924	2.71538	1.43278	0.760944	0.295585	3.05976	0.493979	0.38203	0.140385	16.3384	0.402433	0.491838
C12orf61	0.546193	0.895099	0.0969212	0.25572	0	0.0328639	0.438181	0.157242	0.0887314	0.0487735	0.176109	0.191557	0.0603296	0.487955	2.21915	0.15963
C12orf62	34.5951	47.897	33.5619	48.4184	48.3824	139.181	84.7344	51.2797	61.6172	77.8459	22.8209	75.3393	52.9529	33.2945	45.2746	40.2451
C12orf65	3.98147	9.22488	6.53939	3.71382	6.11745	3.67244	7.45143	2.71083	5.92913	9.16059	9.63862	6.19408	4.12391	9.29347	7.03409	9.83642
C12orf66	2.22486	2.65876	2.42748	1.90958	0.775824	1.02075	2.13197	1.65237	0.896638	1.57454	2.81494	1.07298	3.14121	2.14748	3.74397	2.16893
C12orf67	0.0430756	0.0137521	0.0637334	0.14152	0	0	0.0268395	0.0094392	0.028671	0	0.0231434	0	0	0.129518	0.143839	0
C12orf68	0.720684	0.31648	18.8785	0.941514	2.01703	1.63432	0.480003	0.0489478	1.25171	1.78485	13.9193	1.81181	0.21674	4.29232	0.315563	0.116781
C12orf69	0.323887	1.04155	0.0349557	0.0131645	0.245255	0.239935	1.76402	0.146279	0.0106826	0.153718	0.14367	0.309015	0	0.147934	0.522143	0
C12orf70	0	0.0917441	0.0497506	0.0347423	0.0458579	0.149896	0	0.0968789	0.142685	0.112399	0.010136	0	0	0.205324	0.00999485	0
C12orf71	0	0.65459	0.0501077	0.0870958	0	0	0	0	0	0	0.14778	0.0691408	0.213849	1.30856	0.0721693	0.0656308
C12orf73	0.657302	3.57167	4.00718	2.4338	2.29247	1.60527	4.5352	1.4605	1.87165	1.63019	2.11634	2.12218	2.38672	3.84421	3.75152	1.34123
C12orf74	0	0.11336	0	0	0	0	0.0791133	0.0257113	0.242545	0.487631	0.0460911	0.00627386	0	0.0143881	0	0.0276817
C12orf75	9.08648	27.4933	2.80944	7.87797	5.08034	1.65001	47.4978	0.846734	17.1152	20.9073	11.9439	13.9798	10.1211	28.8149	7.3959	20.1714
C12orf76	1.46059	2.38998	28.7278	1.47458	1.41343	0.562394	2.90574	0.531165	2.72728	3.3771	2.02684	2.90577	2.59807	2.6623	3.55187	4.32262
C12orf77	0	0	0	0	0	0	0	0	0	0	0	0	0	0	0	0
C13orf15	106.626	14.1517	33.9526	44.979	58.0536	58.0778	25.5665	0.723925	389.629	46.4944	3.28748	18.3985	7.83833	17.6444	27.8922	24.207
C13orf16	0.471336	0.221811	1.93897	0.034994	0.176485	0	0.494227	0	0.366809	0.436815	0.119474	0.0843082	0	22.3321	0.356803	0
C13orf18	0.6585	10.617	0.773395	0.702263	0.920168	0.0820917	0.321325	0.0825058	1.4836	7.56823	0.519031	0.277303	0	3.01587	0.629391	9.14598
C13orf23	7.11824	10.0034	4.7577	5.33291	3.5943	4.71752	6.03204	1.57487	4.70951	7.68424	7.78625	3.86223	3.68958	9.20714	6.90218	13.0554
C13orf26	0	0	0.939945	0.649188	0	0.0179606	0	0.125271	1.1275	0.0769175	0.300078	0.103534	0	10.5552	0	0
C13orf27	6.94168	5.10723	2.96382	4.14137	4.81392	4.8082	8.98448	6.05986	4.22896	7.57375	5.0596	4.7747	3.47255	86.1919	4.72578	3.24359
C13orf29	0.486887	0.311354	0.13818	1.10067	0.254459	0.22602	0.283006	0.0244037	0.221659	0.272653	0.240098	0.248293	5.59224	1.21092	5.44105	0.0293143
C13orf30	0	0.289843	0.446698	0.0201602	0	1.00488	0	0	11.6638	0.575223	7.65378	0	0.0172592	0.611113	0.00834205	0
C13orf31	2.46236	3.52846	4.82437	1.85073	1.40541	2.75068	2.09829	1.04507	0.96042	1.46307	2.3547	2.1013	0.750384	4.27834	1.7766	1.45259
C13orf33	51.1167	13.7399	0.810001	15.0412	22.8116	6.75472	3.73414	0.509167	12.2253	34.7902	15.7466	5.65777	2.79753	13.8291	17.6438	0
C13orf34	0.64607	2.02401	0.41465	1.03922	0.630634	0.413622	1.1084	0.479837	0.24844	2.13138	0.956581	0.529401	0.130972	2.85506	0.819614	2.73379
C13orf35	0	0	0.00850991	0	0	0	0	0	0	0	0.00663795	0	0	0.0191334	0.013366	0
C13orf36	0.010758	0.0322548	5.08152	0.308148	0.271457	0.381481	0.0317525	0	0.4915	0.0746988	11.4347	0.998734	0	1.72429	0.500462	0
C13orf38	0	0.728203	1.07358	1.15018	1.11977	0.588449	0.254641	0	0.130027	0.327667	0.107884	1.07475	0	18.7554	0.0277788	0
C13orf38-SOHLH2	0.0111279	0.000145722	0.132833	0.0183057	0.00699757	0.0557499	0.000534041	0	0.00422138	0.0297489	0.000319472	0.00768939	0	8.10162	0.00203915	0
C13orf40	0.0100083	0.00186205	0.00217397	0.00215077	0.00790596	0.0387657	0.0111452	0.00597175	0	0.00234667	0.00579814	0.01303	0.00957138	0.945731	0.00200265	0
C14orf1	12.1668	21.4252	15.4685	11.6847	14.5772	8.50125	24.0687	32.398	16.8381	15.7495	26.4303	22.8309	13.4806	56.2377	23.1945	16.767
C14orf101	2.07849	2.70837	1.85827	3.07399	2.55733	1.00254	5.28885	1.29875	1.79394	4.91373	6.77826	5.09474	0.701274	3.68926	4.10791	3.64806
C14orf102	2.29579	5.8369	3.58906	2.2625	1.92533	2.8232	3.8838	2.90062	1.92698	2.44891	2.92733	3.60327	3.7095	3.91146	4.19376	4.50038
C14orf105	0	0	0	0.00505079	0	0.0137442	16.889	3.14441	0	0	4.35705	0.0882306	0	0.656928	0	0
C14orf109	11.0682	9.63825	5.17085	12.1843	14.7483	16.3736	18.5125	4.02384	6.81779	9.25803	12.5498	15.2749	12.1098	10.8978	24.0176	14.0436
C14orf118	3.56081	3.41545	2.46646	2.31281	2.01314	2.69597	2.62752	0.603417	2.94511	2.49525	4.01109	2.2413	2.45634	4.51187	3.62306	5.48101
C14orf119	9.18562	9.85583	4.2862	6.07515	9.58497	8.49907	13.537	4.87147	6.32763	18.7022	12.3252	12.1958	6.89149	10.5725	9.67104	23.2029
C14orf126	5.65791	6.36204	6.42498	12.0821	2.39492	2.38991	4.12213	2.90775	1.52974	2.72782	8.34384	2.62887	0.310387	4.78272	5.32605	4.71545
C14orf128	1.67126	2.74984	2.75817	2.11972	2.11421	4.5264	1.78623	0.411247	0.771941	1.45125	1.9551	3.56462	0.410848	3.33866	3.63291	0.469457
C14orf129	4.94825	6.51779	10.7995	5.78783	5.99794	5.39343	11.7091	8.05461	4.77098	7.5711	5.33861	8.21632	1.29648	11.5254	6.16917	14.3047
C14orf132	1.11609	3.68708	32.3509	2.35846	4.98298	1.12347	3.95362	0.805238	6.27059	2.66765	4.3672	5.12557	0.485357	3.64132	1.59585	0.696029
C14orf135	4.5811	4.41454	5.2627	4.39001	3.70921	7.2416	8.30547	1.27834	3.2369	6.52496	16.2742	6.22418	3.61409	10.5506	7.56667	8.6068
C14orf139	7.84886	11.7301	1.38128	23.2712	4.18037	4.22588	2.19822	0.680488	1.54064	12.0342	3.86035	2.78878	0.942747	2.07996	2.7239	7.99611
C14orf142	3.03464	5.3221	3.19882	5.13989	5.14974	7.97879	15.9881	3.28076	5.90652	8.34822	9.0227	5.52102	3.78073	7.86458	6.42592	6.14454
C14orf147	16.3615	14.073	14.0013	17.2601	25.5216	11.6334	19.2438	11.6975	27.8569	14.033	25.2626	19.4921	6.21859	14.6862	37.8249	18.2006
C14orf148	0.0792213	0.234753	0.398469	0.129956	0.0192517	0	0.228315	0.109023	0.132514	0.152722	0.58416	0.0429176	0	2.17063	0.767911	0.0716627
C14orf149	5.79029	5.70064	3.62902	7.23559	2.40319	3.34747	9.31855	4.81815	2.68267	4.84622	5.47601	5.02558	2.7715	4.84016	6.55715	0.762931
C14orf153	17.7495	14.3108	9.62347	18.9963	23.9216	18.6864	16.3259	6.56103	8.75832	15.8016	8.88475	22.3941	47.1803	39.5792	18.4808	8.80707
C14orf159	6.65575	18.1648	18.5826	17.5034	12.1743	78.4752	26.1699	3.75011	5.40093	13.3403	16.609	23.4051	55.987	13.9404	19.5534	15.3456
C14orf162	0	0	2.38541	0	0.0479271	0	0	0.0246253	0	0	0.0432824	0	0	0.389503	0	0
C14orf165	0	0	0	0	0	0	0	0	0	0	0	0	0	0	0.0332641	0
C14orf166	53.4584	53.9185	21.6441	54.9836	61.4222	61.7637	39.8559	20.8756	35.5509	45.3169	67.3858	42.3346	38.8111	89.6809	44.1459	42.6407
C14orf166B	0	0	0.0248773	0.0215679	0	0	0	0	0.0370233	0	0.0184593	0	0	2.9688	0	0
C14orf167	5.51356	5.18125	5.3447	7.0887	4.88548	3.11043	7.44274	5.72045	2.45101	4.98614	6.37599	6.24203	2.86738	3.9058	6.29098	11.0606
C14orf169	3.67186	9.74527	3.19757	4.64529	2.3374	3.88217	5.71136	2.59902	1.07601	5.33716	7.23989	2.82171	2.50122	9.0134	5.00381	10.8123
C14orf176	0.207985	0.389636	0.420834	0.598398	0.681145	0.196264	0.279832	0.0740983	0.149744	0.358505	0.349067	0.534149	0.0374878	0.438729	1.00609	0
C14orf177	0	0	0	0	0	0	0	0	0	0	0	0	0	0	0	0
C14orf178	0	0.0423888	0.187329	0.397823	0	0	0.401147	0	0	0.115364	2.98715	0	0	2.31548	0.0627888	3.52548
C14orf180	1.79374	3.98774	0.185224	33.5559	0.14848	30.7626	0.383405	1.99828	0	0.727907	0.127512	0.640769	0.0633313	0.859628	0.370181	0
C14orf181	0.980288	1.97927	0.129807	0.461672	0.323252	0.324339	0.815038	0.375951	1.12998	2.86795	1.01063	1.60269	1.10986	0.569768	6.38458	0.768183
C14orf182	0.0481646	0.722874	0.0143686	0	0.0675629	0	0.071741	0.101551	0.0321868	0.674411	0.122354	0.0552316	0	0.116285	0.0280471	0.184199
C14orf183	0	0	0	0	0.0215605	0	0.261121	0	0	0	0	0.0190429	0	0	0	0
C14orf184	0	0.00720798	0	0.00642868	0.0429983	0	0	0	0	0.0181745	0	0	0	0.265652	0.0288972	0
C14orf19	23.0218	20.4038	12.2907	14.3477	32.6271	14.8111	15.2852	2.66967	14.5985	30.3783	36.7795	36.1387	27.5788	14.2566	21.3401	27.1529
C14orf2	57.2076	92.1678	170.442	80.829	105.385	286.507	142.315	74.6516	59.4433	90.2392	61.5448	79.0833	82.695	98.7866	86.0538	112.073
C14orf21	7.99188	7.22536	7.4498	6.06676	4.18805	9.60215	5.10026	3.44045	5.26984	5.88238	8.36642	6.2753	15.4143	5.97994	9.12686	9.09292
C14orf23	0	0.0206796	2.28442	0	0	0	0	0	0	0	0	0	0	2.95632	0.100137	0
C14orf28	1.78503	1.726	0.90681	1.9756	1.81727	2.20334	1.66702	1.0438	0.935182	1.32601	2.00233	2.89782	1.09528	3.20958	1.77929	1.75911
C14orf33	0.498696	0.504347	0.155835	0.421719	0.139549	0.29688	0.300629	0.0690139	0.301627	0.136767	0.360379	0.196954	0.525901	0.86362	0.66186	0
C14orf34	0	0	0.0196197	0.0261298	0	0.0108412	0.0647262	0.0202149	0.0428898	0	0	0	0	0.0218791	0.0760618	0.0274852
C14orf37	1.20285	0.338089	2.94795	1.35853	1.22766	2.79848	7.19044	0.0905815	0.691203	0.617763	2.4502	1.06463	0.496016	2.45865	1.24803	0
C14orf38	0.00367977	0.0349827	0.0295479	0.00798767	0.00341779	0.00689097	0.00492641	0.00419988	0.015324	0.00558779	0.0237857	0.00440426	0.00554	0.327122	0.0173318	0.00297378
C14orf39	0.0536153	0.0146762	0.0253716	0.0614875	0.082946	0	0	0	0	0.0121843	0.137009	0.0567671	0.157341	2.98245	0.265811	0
C14orf43	20.7535	13.6258	9.87814	9.73617	6.27234	4.88981	5.44288	1.62365	7.22392	13.7446	16.3662	10.8599	7.4622	12.4828	7.89839	16.4064
C14orf45	1.46064	1.68088	2.39355	1.76253	1.39462	1.14412	3.77324	0.523202	3.92016	0.537684	3.58818	1.81311	0.598235	13.8378	4.01868	0.400225
C14orf48	0	0	0	0	0	0.799114	0.0120029	0	0	0	0.0106232	0	0.311653	4.99023	1.18039	0
C14orf49	10.4956	4.22372	1.4819	8.15694	3.00381	3.02629	0.522137	0.203478	2.88474	3.70955	1.82855	1.16833	1.0584	1.53785	1.48805	3.76172
C14orf50	0.539467	0.698235	0.733895	2.02649	0.178356	0.164551	0.685221	0.00899767	1.0799	0.0350656	1.71861	0.283657	0	27.0819	0.541956	0.0627588
C14orf64	0.0634375	1.07867	0.237877	0.752806	0.14606	0.343382	0.0904483	0	0.202053	0.911712	0.857906	0.154546	0.112319	0.123055	0.250095	1.75144
C14orf70	0	0	0	0	0	0	0	0	0	0	0	0	0	0.244452	0	0
C14orf79	0.909508	2.16281	2.91547	2.03446	1.10459	0.755267	6.67756	0.734433	2.41264	1.02513	5.2407	3.53502	0.670986	7.58908	6.42181	0.0944826
C14orf80	1.88612	4.06194	3.29688	4.21355	1.50285	0.600612	1.82456	0.755586	1.99657	3.96885	1.93544	2.28327	0.410632	2.89927	2.16848	3.39475
C14orf82	0.0193652	0.595367	0.150147	0.110294	0.0327353	0.177333	0.0946454	0.00607827	0.0681995	0	0.320023	0.0742562	0	0.164097	0.246662	0.0707089
C14orf86	0	0	0.308029	0	0	0.0121238	0.00889136	0	0	0	0.196155	0	0.179787	2.13013	0.24304	0
C14orf93	4.37445	5.39175	1.34071	3.40954	4.32911	1.72182	4.41333	0.888588	2.78027	3.95659	3.84774	6.40348	1.65088	3.33267	4.94324	6.09843
C15orf17	11.2952	11.9776	13.0744	16.2912	14.0478	22.024	15.1835	2.69902	12.6874	20.9065	18.2533	23.5406	7.29373	9.82994	13.335	7.93414
C15orf2	0	0.0198086	0.0274576	0.0196551	0	0	0.230692	0	0.0130941	0	0.163371	0.0256564	0	1.52004	0.100096	0
C15orf23	2.67365	5.28534	4.27917	3.4038	4.89271	3.52019	3.16941	3.01184	3.48403	4.14976	2.69403	2.08598	3.88458	30.2925	76.851	4.26322
C15orf24	48.8482	63.9386	73.9354	61.4741	48.694	42.3116	74.997	51.3294	38.9834	58.4062	47.0913	48.086	74.0752	79.1117	64.4141	39.3612
C15orf26	0.162386	0.216765	0.491146	0.111133	0	0.0854905	0.0305333	0.0285189	2.47337	0.262282	1.73762	0	0	2.81315	0.141663	0.880018
C15orf27	0	0.682211	2.29352	0.450781	0	0.0845111	1.90035	0	0.52367	0.0640445	0.111959	0.0597653	1.09741	3.33589	0.589598	0.00928075
C15orf29	3.44529	4.4466	3.20437	4.3065	3.30228	2.98809	4.75163	1.4781	3.75056	5.66087	4.98893	3.39509	0.714823	4.77586	3.27394	5.426
C15orf32	0	0	0	0	0	0	0	0	0	0	0	0	0	0.0725959	0	0
C15orf33	0.244652	0.412394	0.709934	0.34737	0.62841	1.45178	0.670743	0.171909	0.581239	0.131642	1.25087	1.10572	1.13055	4.2803	0.771313	0.803347
C15orf34	0.0688229	0.0603255	0.0460409	0.0617463	0.00709994	0.0114335	0.302508	0.0186214	0.096915	0.0584615	0.0599437	0.232134	0	0.202791	0.24388	0.158475
C15orf37	1.97257	2.13573	1.09324	0.962957	0.651957	1.08378	1.8737	2.98566	1.02141	0.590529	0.767732	0.550068	0.0532688	0.964841	3.09005	2.24307
C15orf38	12.3001	8.59735	8.49955	9.31752	8.42327	7.18527	4.94359	1.9385	4.58859	3.9235	15.6369	12.1196	6.31561	10.0232	12.2242	10.2614
C15orf38-AP3S2	2.94735	2.25586	4.77275	3.99777	5.55365	2.89119	3.34695	1.2568	2.13458	6.0752	5.80779	7.15075	8.7877	4.61828	3.30465	3.07289
C15orf39	14.5829	10.6128	1.43952	6.51183	5.29474	2.37369	4.06731	0.910873	9.92824	9.66967	21.5913	9.98538	2.54834	37.516	5.72932	61.7002
C15orf40	9.3333	16.3944	7.09411	8.87287	5.26023	5.22223	11.1126	3.47381	4.84255	8.83516	10.3022	10.092	4.77471	11.0892	14.8142	8.54818
C15orf41	1.44427	2.21403	1.13751	1.23691	2.67827	47.5024	1.87918	0.737822	0.652686	1.81047	4.05182	7.83074	8.22985	4.42919	5.32615	1.08887
C15orf42	0.263068	0.557367	0.121681	0.206285	0.0758872	0.11381	0.0326013	0.0180672	0.0650549	0.234454	0.216746	0.207751	0	0.967764	0.182116	0.0299976
C15orf43	0	0	0	0	0	0	0	0	0.0282965	0	0	0.0499077	0	8.24868	0.0112925	0
C15orf44	8.25377	16.1219	7.70267	8.24094	6.19129	6.9921	14.4634	6.89018	5.48637	11.2562	13.2085	11.9487	4.04442	16.7039	17.2257	12.6831
C15orf48	0.175616	0.594042	0.0408225	1.44021	62.1892	0.128095	1.49381	0.0878068	7.03415	0.20999	1.043	1.83646	0	65.0923	2.25851	0
C15orf5	0.0389912	0.161059	0.12121	0.160309	0	0.0687811	0.0163122	0.0347638	0	0	0.0220216	0	0	0.0554637	0.0232786	0
C15orf50	0	0	0	0	0	0	0	0	0	0.0601187	0.0624248	0	0	0.238018	0	0.161579
C15orf52	0.772605	5.28127	2.45361	3.51282	11.14	27.9331	3.33806	0.517845	1.94946	2.37712	3.26436	14.1111	14.07	3.03946	31.3914	0.645527
C15orf53	0	0	0	0	0	0	0	0	0.142443	0	0	0	0	0	0	0
C15orf54	0	0	0	0.0174237	0	0	0	0	0.0145174	0	0.0530031	0	0	0	0	0.934651
C15orf55	0.00582162	0.0238354	0.0141518	0.0169505	0	0	0.0355555	0	0	0.0384454	0.014648	0	0	10.8022	0	0
C15orf56	0	0.172841	0.27131	0.113619	0	0.711338	0.334224	0	0	0	0.294725	0.0858528	0	0.604945	1.72826	0.259219
C15orf57	9.66547	12.3172	6.28183	9.64401	13.54	8.78023	13.9547	3.50957	11.8346	16.1684	9.21461	11.1631	6.34883	6.33934	7.60257	17.0217
C15orf58	0.567404	1.59119	1.04435	2.021	0.6435	0.875983	3.83238	1.52481	0.628592	1.44701	1.97125	1.58648	1.01194	3.40845	1.74665	1.97541
C15orf59	2.643	2.32221	18.5795	4.7753	2.19187	23.3573	7.76603	0.0223496	1.35418	0.979155	13.7165	3.2298	0.23454	7.75801	0.762538	0
C15orf60	0.0108628	0.0332327	0	0	0	0.758981	0	0	0	0	0	0	0	22.3815	0.0165475	0
C15orf61	4.01167	1.93758	2.99592	1.81813	2.37888	6.83258	2.27591	1.43875	3.79801	4.63741	1.58443	3.60254	10.0887	5.66131	3.94935	3.51676
C15orf62	1.40971	0.933717	0.499971	0.364473	0.259806	0.52196	0.778826	0.747676	0.754733	3.49544	1.02124	1.02813	0.0479014	0.212982	0.341331	0.415471
C15orf63	7.36225	2.29257	5.85749	0.707021	10.0986	19.5852	1.25183	4.31936	13.3084	4.98811	1.26807	2.75615	15.6123	5.10317	3.96968	14.3925
C16orf11	0	0.0214418	0	0	0	0	4.47811	0	0	0	0	0	0	2.02303	0.0315817	0
C16orf13	20.4398	42.9741	34.8517	23.1466	28.4002	22.4445	23.6359	14.8328	24.3149	39.4156	25.675	48.0941	30.3328	27.6767	21.4273	17.8256
C16orf3	0	0.824297	0.473636	0.59401	0.0823344	0.316597	0.347266	0.021558	0	0	0.782028	0.0197428	0	0.268189	0.952032	0
C16orf42	30.7207	29.1306	19.7369	27.2785	18.0206	29.6208	15.1318	4.50937	15.2545	17.3769	20.7064	25.7434	18.9098	17.676	29.5284	25.9219
C16orf45	17.9275	20.4665	77.5373	12.3829	31.7276	24.0689	13.2134	2.15574	9.68036	16.2898	25.6631	39.0198	47.0654	37.8663	10.9174	1.25006
C16orf46	0.621906	0.704019	3.13762	1.0724	1.00435	0.766485	1.83662	0.920031	1.44618	1.43286	1.68347	0.673877	0	4.88113	3.79116	0.265246
C16orf48	6.05091	7.16422	4.0952	6.74438	10.936	4.01101	11.8302	2.33853	15.5919	9.43815	11.2733	15.9383	8.44232	15.5466	6.04686	2.32746
C16orf5	12.0795	16.2312	90.2849	12.6196	13.5082	25.6434	27.7996	7.59298	8.48742	16.4315	24.999	14.2727	10.9896	19.2385	23.5296	23.0511
C16orf52	5.35017	3.0958	7.9894	3.33029	2.48816	3.96835	4.68848	0.954417	4.06255	2.8571	4.96141	3.28502	2.40664	3.4965	3.36962	1.588
C16orf53	4.48805	6.90706	3.03706	4.46356	2.98929	4.2086	5.35673	3.8448	3.16127	5.8501	12.9868	6.50456	2.31937	7.2306	6.9685	10.6789
C16orf54	0.366972	12.1715	0.0437904	1.2205	0.115068	0.287821	0.56412	0.148737	1.55853	8.49703	0.401778	0.361167	0	0.297912	0.132895	103.185
C16orf55	0.580471	0.537257	1.22368	0.664591	0.289869	0.421763	1.76201	0.258666	1.40648	2.25528	2.94818	0.46581	0.207086	16.5312	1.4033	0.318498
C16orf57	18.984	22.2388	13.5938	15.9216	15.6396	19.7554	17.5039	11.738	18.9289	24.6944	18.9494	19.5196	9.92135	15.8786	15.1608	39.5587
C16orf58	22.2137	29.3892	22.1494	19.1229	16.6888	8.60038	36.1292	27.8272	17.4222	27.5459	37.8112	35.619	2.48024	23.3289	38.3046	14.4809
C16orf59	0.0209091	0.65587	0.978515	0.430281	0.186899	0.343478	0.7079	0.0640476	0	0.761416	0.321091	0.126576	0	4.4902	0.269409	0.0493381
C16orf61	12.065	13.248	22.4624	11.7297	17.4492	41.828	28.0565	20.8671	28.7731	27.7366	11.2347	19.3157	11.1848	44.63	15.0581	18.1296
C16orf62	14.5062	15.8481	15.6179	14.383	8.84108	9.27964	14.3847	3.59103	7.61621	11.1721	18.6979	14.0823	12.5255	16.7475	17.6971	14.2865
C16orf7	3.12669	8.01628	8.31377	3.93106	2.13701	4.86067	7.5968	2.22401	2.65575	7.15328	6.48831	5.55475	2.63796	8.30926	5.64581	2.73596
C16orf70	4.00719	5.25206	8.13294	3.90546	2.80859	5.49666	8.30583	9.86517	2.26482	4.90502	6.52527	6.43892	9.3503	7.42537	5.20773	10.474
C16orf71	0.12123	0.209978	0.333027	0.304513	0.0324664	0.170547	0.199471	0.271613	1.92438	0.080279	1.92787	0.265044	0.0104498	33.6123	0.424232	0.0989849
C16orf72	15.6604	9.55637	8.88341	15.1716	14.3068	15.7714	13.8629	5.54933	15.9822	17.8073	14.3571	15.2267	15.4516	17.2452	12.585	31.6262
C16orf73	1.15277	0.109021	1.78115	1.05758	5.42167e-09	1.82783	1.49768	0.00560786	0	1.88777e-40	1.10939	0.792554	0	12.8449	1.45255	0
C16orf74	1.75353	7.53425	0.85385	2.74147	0.806647	0.543751	0.319201	0.027435	0.467258	1.62839	0.463333	6.2153	0.0813471	1.15455	1.17006	3.25156
C16orf78	0	0.0212035	0	0	0	0	0	0	0	0	0.0326155	0	0	12.3969	0	0
C16orf79	0.158344	1.88872	0.391048	0.996726	0.715642	0.389925	1.8761	0.203922	1.06201	9.26122	0.709257	1.74106	0.632943	1.78761	0.639714	0.479118
C16orf80	7.90222	17.3098	26.26	13.9628	9.93668	16.1632	13.1668	8.30228	14.2702	17.962	19.0422	15.3619	3.99262	28.4715	12.8274	14.2989
C16orf82	0.143881	0.108227	0	0.0800956	0	0	0.0710741	0	0	0	0	0	0	93.5149	0.018503	0
C16orf86	2.75278	2.25502	1.79388	2.91535	1.14217	0.877523	1.44293	0.951301	1.58051	2.23127	1.57549	3.41904	0.742747	16.7782	1.77062	1.03338
C16orf87	2.09247	4.18634	2.94545	4.21667	3.40375	4.64198	6.20585	3.70877	2.70564	2.74543	1.79096	2.68229	7.38697	12.9212	4.26176	4.87529
C16orf88	2.96867	4.32627	4.40455	4.09284	1.62957	1.65983	4.19297	2.0647	1.66513	2.96217	5.12313	3.31548	1.27896	5.67349	3.98649	2.81631
C16orf89	0.458086	7.75897	9.47937	11.7988	3.99169	2.41276	14.0052	0.195346	32.7956	5.19608	3.25603	13.2646	0	6.53829	98.6446	0.128058
C16orf90	0.124728	0.0358066	0	0	0.0692258	0.056821	0	0	0	0	0	0	0	7.1549	0	0
C16orf91	2.0351	5.87672	4.52278	3.70584	3.33939	2.9493	5.97923	2.67994	2.14191	5.27185	5.68432	3.17595	0.630645	4.42419	6.96845	3.91006
C16orf92	0	0.0859452	9.48421	0.0857445	0	0	0	0	0.177144	0.0747236	0	0.128058	0	3.92298	0.780168	0
C16orf93	2.2909	0.899733	1.44124	0.289333	0.589899	1.73501	1.68242	0.195977	3.06841	1.59187	1.36823	0.418359	0.0243211	6.33332	1.06153	2.02428
C16orf95	2.18546	1.02238	1.19777	2.84072	1.94353	1.14195	2.32975	2.27529	0.542036	1.88159	0.671778	1.63586	5.00596	58.2351	1.35112	1.57527
[truncated: 20,712 more rows]
